# Supplementary material for: Corneal Higher-Order Aberrations and Posterior Segment Changes in Keratoconus: A Multimodal OCT and OCTA Study
Source: Diagnostics (Basel). 2026 Apr 18;16(8):1212. doi: 10.3390/diagnostics16081212 (PMC13115241; doi:10.3390/diagnostics16081212)
Supplement: Supplementary file 1 [file diagnostics-16-01212-s001.zip]

Archive with 5 entries (5 files):
- Supplementary Table S1.pdf
- Supplementary Table S2.pdf
- Supplementary Table S3.pdf
- Supplementary Table S4.pdf
- Supplementary Table S5 (Excel file).xlsx
