# Supplementary material for: Corneal Higher-Order Aberrations and Posterior Segment Changes in Keratoconus: A Multimodal OCT and OCTA Study
Source: Diagnostics (Basel). 2026 Apr 18;16(8):1212. doi: 10.3390/diagnostics16081212 (PMC13115241; doi:10.3390/diagnostics16081212)
Supplement: Supplementary file 1 [file diagnostics-16-01212-s001.zip › Supplementary Table S5 (Excel file).xlsx]

## Sheet: Sayfa1
Topography-HOA Parameters	OCT-OCTA Parameters	r	p-raw	Rank (i)	q-raw	q_FDR	m
Total RMS 3mm	CVI	-0.357	0.002	1	1	0.496552	1440
Total Astigmat 3mm	CVI	-0.359	0.002	2	1	0.496552
Anterior RMS 3mm	CVI	-0.352	0.002	3	0.96	0.496552
Anterior Astigmat 3mm	CVI	-0.351	0.002	4	0.72	0.496552
OPD3mm	CVI	-0.356	0.002	5	0.576	0.496552
Total Trefoil 6mm	INL	0.315	0.004	6	0.96	0.496552
Total RMS 3mm	RPE	-0.316	0.004	7	0.822857	0.496552
OPD3mm	RPE	-0.319	0.004	8	0.72	0.496552
Anterior Trefoil 3mm	EDI-Horizontal	-0.305	0.006	9	0.96	0.496552
OPD6mm	RPE	-0.306	0.006	10	0.864	0.496552
OPD3mm	INL	0.302	0.006	11	0.785455	0.496552
HOA3mm	INL	-0.3	0.007	12	0.84	0.496552
Total RMS 6mm	RPE	-0.297	0.007	13	0.775385	0.496552
Anterior Trefoil 6mm	INL	0.297	0.007	14	0.72	0.496552
Anterior Astigmat 3mm	INL	0.302	0.007	15	0.672	0.496552
OPD6mm	INL	0.299	0.007	16	0.63	0.496552
SR6mm	CVI	0.317	0.007	17	0.592941	0.496552
Total RMS 3mm	INL	0.297	0.008	18	0.64	0.496552
Total Astigmat 3mm	RPE	-0.293	0.008	19	0.606316	0.496552
Total RMS 6mm	INL	0.29	0.009	20	0.648	0.496552
Total RMS 6mm	CVI	-0.306	0.009	21	0.617143	0.496552
Total Astigmat 6mm	INL	0.292	0.009	22	0.589091	0.496552
Anterior RMS 3mm	INL	0.292	0.009	23	0.563478	0.496552
OPD6mm	CVI	-0.305	0.009	24	0.54	0.496552
EIf	INL	-0.286	0.01	25	0.576	0.496552
Total HOA 3mm	INL	0.287	0.01	26	0.553846	0.496552
Total Astigmat 3mm	INL	0.287	0.01	27	0.533333	0.496552
Anterior RMS 6mm	CVI	-0.3	0.01	28	0.514286	0.496552
SR3mm	RPE	0.287	0.01	29	0.496552	0.496552
CSIb	SCP-Perifoveal	-0.291	0.011	30	0.528	0.510968
SR3mm	CVI	0.297	0.011	31	0.510968	0.510968
Anterior RMS 6mm	INL	0.28	0.012	32	0.54	0.54
CSIb	FAZ	0.284	0.013	33	0.567273	0.567273
Anterior RMS 6mm	RPE	-0.274	0.014	34	0.592941	0.576
Anterior Astigmat 6mm	INL	0.273	0.014	35	0.576	0.576
Total Trefoil 3mm	INL	0.272	0.015	36	0.6	0.582857
Anterior Trefoil 3mm	INL	0.268	0.016	37	0.622703	0.582857
TCT	CCPFA	0.274	0.017	38	0.644211	0.582857
SIb	Choroidal Thickness-temporal	-0.28	0.017	39	0.627692	0.582857
EIb	INL	0.267	0.017	40	0.612	0.582857
Anterior RMS 3mm	RPE	-0.266	0.017	41	0.597073	0.582857
SR6mm	RPE	0.266	0.017	42	0.582857	0.582857
HOA6mm	INL	0.261	0.019	43	0.636279	0.636279
CSIf	SCP-Perifoveal	-0.267	0.02	44	0.654545	0.64
Total HOA 6mm	INL	0.26	0.02	45	0.64	0.64
Anterior Astigmat 3mm	RPE	0.257	0.021	46	0.657391	0.657391
SR3mm	Parafovea Temporal	-0.257	0.022	47	0.674043	0.664615
Pupil size	GCL	0.253	0.023	48	0.69	0.664615
Kmean front	RPE	-0.254	0.023	49	0.675918	0.664615
SIf	ORL	0.252	0.024	50	0.6912	0.664615
CSIf	FAZ	0.259	0.024	51	0.677647	0.664615
SIb	ORL	0.252	0.024	52	0.664615	0.664615
Total SA 3mm	RPE	-0.249	0.026	53	0.706415	0.706415
Astigmatism	INL	0.248	0.027	54	0.72	0.706909
SIf	Choroidal Thickness-temporal	-0.261	0.027	55	0.706909	0.706909
Kmax front	CVI	-0.26	0.028	56	0.72	0.72
CSIb	ONL	-0.243	0.03	57	0.757895	0.757895
Kmean back	ORL	-0.239	0.033	58	0.81931	0.761379
Anterior HOA 6mm	ORL	0.238	0.033	59	0.805424	0.761379
Pupil size	RPE	-0.236	0.035	60	0.84	0.761379
TCT	ORL	-0.236	0.035	61	0.82623	0.761379
ASA6mm	ONL	0.236	0.035	62	0.812903	0.761379
SIb	TCA	-0.248	0.036	63	0.822857	0.761379
CCT	Choroidal Thickness-subfoveal	-0.246	0.037	64	0.8325	0.761379
Total Astigmat 3mm	CCPFA	-0.24	0.037	65	0.819692	0.761379
Total Trefoil 3mm	EDI-Horizontal	-0.234	0.037	66	0.807273	0.761379
HOA6mm	ORL	0.233	0.038	67	0.816716	0.761379
Total HOA 6mm	ORL	0.232	0.038	68	0.804706	0.761379
Total SA 6mm	INL	0.232	0.038	69	0.793043	0.761379
Kmean back	ONL	0.231	0.039	70	0.802286	0.761379
Anterior Coma 3mm	ONL	-0.231	0.039	71	0.790986	0.761379
CCT	ORL	-0.23	0.04	72	0.8	0.761379
Anterior Astigmat 3mm	CCPFA	-0.237	0.04	73	0.789041	0.761379
SIf	INL	0.23	0.04	74	0.778378	0.761379
Total Coma 3mm	INL	0.229	0.041	75	0.7872	0.761379
SR3mm	SCP-Perifoveal	0.235	0.041	76	0.776842	0.761379
SIf	Parafovea Nasal	-0.093	0.041	77	0.766753	0.761379
Total Astigmat 6mm	CVI	-0.241	0.042	78	0.775385	0.761379
Anterior HOA 3mm	ORL	0.228	0.042	79	0.76557	0.761379
Anterior HOA 6mm	INL	0.227	0.043	80	0.774	0.761379
Anterior Trefoil 3mm	Choroidal Thickness-subfoveal	-0.238	0.044	81	0.782222	0.761379
CCT	CCPFA	0.231	0.045	82	0.790244	0.761379
SR3mm	EDI-Vertical	-0.225	0.045	83	0.780723	0.761379
Kmean front	CCPFA	-0.23	0.046	84	0.788571	0.761379
CCT	EDI-Vertical	-0.224	0.046	85	0.779294	0.761379
EIf	ORL	0.224	0.046	86	0.770233	0.761379
Anterior Trefoil 6mm	EDI-Horizontal	-0.224	0.046	87	0.761379	0.761379
Anterior HOA 3mm	ONL	-0.223	0.047	88	0.769091	0.769091
SIb	Choroidal Thickness-subfoveal	-0.233	0.049	89	0.792809	0.792809
Astigmatism	ONL	-0.218	0.052	90	0.832	0.805161
Total Coma 6mm	DCP-Perifoveal	-0.224	0.052	91	0.822857	0.805161
Anterior Astigmat 6mm	CVI	-0.23	0.052	92	0.813913	0.805161
SR3mm	INL	-0.218	0.052	93	0.805161	0.805161
EIb	ORL	0.217	0.053	94	0.811915	0.811915
Total SA 3mm	EDI-Vertical	0.216	0.054	95	0.818526	0.818526
Total Astigmat 3mm	SCP-Perifoveal	-0.221	0.055	96	0.825	0.825
Kmax back	ORL	-0.213	0.057	97	0.846186	0.83
Anterior Coma 6mm	ORL	0.214	0.057	98	0.837551	0.83
CSIb	GCL	-0.212	0.059	99	0.858182	0.83
ASA6mm	Parafovea Nasal	0.212	0.059	100	0.8496	0.83
Pupil size	LCA	-0.223	0.06	101	0.855446	0.83
Anterior HOA 3mm	INL	0.211	0.06	102	0.847059	0.83
Kmean front	SCP-Perifoveal	-0.216	0.061	103	0.852816	0.83
Total Coma 3mm	ONL	-0.21	0.061	104	0.844615	0.83
Total Trefoil 3mm	Choroidal Thickness-subfoveal	-0.222	0.061	105	0.836571	0.83
SIb	LCA	-0.221	0.062	106	0.842264	0.83
Astigmatism	SCP-Perifoveal	-0.213	0.065	107	0.874766	0.83
Pupil size	FAZ	-0.212	0.066	108	0.88	0.83
SIf	LCA	-0.217	0.067	109	0.885138	0.83
Anterior Astigmat 3mm	SCP-Perifoveal	-0.211	0.067	110	0.877091	0.83
Anterior Astigmat 6mm	RPE	-0.205	0.068	111	0.882162	0.83
Kmean front	vesselindex	-0.215	0.069	112	0.887143	0.83
HOA6mm	CVI	-0.216	0.069	113	0.879292	0.83
Total HOA 6mm	vesselindex	-0.216	0.069	114	0.871579	0.83
SR3mm	TCA	-0.216	0.069	115	0.864	0.83
CCT	TCA	-0.215	0.07	116	0.868966	0.83
Anterior Coma 6mm	Choroidal Thickness-temporal	-0.215	0.07	117	0.861538	0.83
Total Coma 3mm	ORL	0.203	0.071	118	0.866441	0.83
Pupil size	D-Whole	-0.207	0.073	119	0.883361	0.83
Kmax back	CCPFA	0.207	0.073	120	0.876	0.83
Anterior Trefoil 3mm	LCA	-0.212	0.073	121	0.86876	0.83
Total Coma 6mm	RPE	-0.201	0.074	122	0.873443	0.83
Kmean back	CCPFA	0.206	0.075	123	0.878049	0.83
Anterior Astigmat 6mm	ONL	-0.2	0.075	124	0.870968	0.83
Anterior Coma 3mm	INL	0.2	0.075	125	0.864	0.83
Total RMS 3mm	Parafovea Temporal	0.2	0.076	126	0.868571	0.83
Anterior RMS 3mm	SCP-Perifoveal	-0.205	0.076	127	0.861732	0.83
Anterior RMS 3mm	Parafovea Temporal	0.199	0.076	128	0.855	0.83
Kmax back	SCP-Perifoveal	0.204	0.077	129	0.859535	0.83
Total Coma 6mm	CVI	-0.21	0.077	130	0.852923	0.83
CSIf	EDI-Vertical	0.198	0.078	131	0.857405	0.83
ASA6mm	CMT	0.198	0.079	132	0.861818	0.83
Total Coma 6mm	D-Whole	-0.202	0.08	133	0.866165	0.83
Total Trefoil 6mm	EDI-Horizontal	-0.197	0.08	134	0.859701	0.83
Total Trefoil 3mm	LCA	-0.208	0.08	135	0.853333	0.83
OPD3mm	Parafovea Temporal	0.197	0.08	136	0.847059	0.83
CSIb	ORL	0.195	0.082	137	0.861898	0.83
Total HOA 6mm	RPE	-0.196	0.082	138	0.855652	0.83
Total Coma 6mm	Choroidal Thickness-temporal	-0.206	0.082	139	0.849496	0.83
Pupil size	DCP-Perifoveal	-0.2	0.083	140	0.853714	0.83
Kmax front	Parafovea Inferior	0.195	0.083	141	0.84766	0.83
Total Trefoil 3mm	TCA	-0.206	0.083	142	0.84169	0.83
Anterior Coma 3mm	Choroidal Thickness-temporal	-0.205	0.083	143	0.835804	0.83
SR6mm	SCP-Perifoveal	0.2	0.083	144	0.83	0.83
Total Coma 3mm	RPE	-0.193	0.086	145	0.854069	0.830204
ASA6mm	INL	0.193	0.086	146	0.848219	0.830204
Anterior RMS 3mm	CCPFA	-0.198	0.086	147	0.842449	0.830204
OPD3mm	SCP-Perifoveal	-0.198	0.087	148	0.846486	0.830204
Total RMS 3mm	CCPFA	-0.197	0.088	149	0.85047	0.830204
EIf	CVI	-0.202	0.089	150	0.8544	0.830204
HOA6mm	RPE	-0.191	0.09	151	0.858278	0.830204
Total SA 3mm	GCL	-0.191	0.091	152	0.862105	0.830204
CSIb	IRL	-0.19	0.092	153	0.865882	0.830204
Kmax front	INL	0.189	0.093	154	0.86961	0.830204
Anterior Trefoil 3mm	TCA	-0.199	0.093	155	0.864	0.830204
OPD3mm	CCPFA	-0.194	0.093	156	0.858462	0.830204
Kmax front	DCP-Perifoveal	-0.193	0.095	157	0.871338	0.830204
Total Coma 3mm	Choroidal Thickness-temporal	-0.198	0.095	158	0.865823	0.830204
Anterior HOA 3mm	Choroidal Thickness-temporal	-0.198	0.095	159	0.860377	0.830204
CSIb	SCP-Whole	-0.193	0.096	160	0.864	0.830204
SIf	TCA	-0.197	0.097	161	0.867578	0.830204
Total RMS 3mm	SCP-Perifoveal	-0.192	0.097	162	0.862222	0.830204
Kmean front	DCP-Foveal	-0.191	0.098	163	0.865767	0.830204
Kmax back	DCP-Foveal	0.191	0.098	164	0.860488	0.830204
Total Coma 6mm	ORL	0.186	0.098	165	0.855273	0.830204
OPD6mm	Parafovea Temporal	0.187	0.098	166	0.85012	0.830204
CCT	LCA	-0.196	0.099	167	0.853653	0.830204
Total Astigmat 6mm	RPE	-0.185	0.1	168	0.857143	0.830204
Anterior HOA 6mm	CVI	-0.195	0.1	169	0.852071	0.830204
Anterior Coma 6mm	CVI	-0.195	0.1	170	0.847059	0.830204
ASA6mm	IRL	0.185	0.1	171	0.842105	0.830204
Total RMS 6mm	Parafovea Temporal	0.185	0.101	172	0.845581	0.830204
SR6mm	INL	-0.185	0.101	173	0.840694	0.830204
Thinnest location	TCA	-0.194	0.102	174	0.844138	0.830204
CSIf	SCP-Whole	-0.189	0.103	175	0.847543	0.830204
CSIf	ONL	-0.0184	0.103	176	0.842727	0.830204
Anterior Trefoil 6mm	ONL	-0.184	0.103	177	0.837966	0.830204
Astigmatism	CVI	-0.193	0.104	178	0.841348	0.830204
SIb	INL	0.183	0.104	179	0.836648	0.830204
Total Trefoil 3mm	Choroidal Thickness-temporal	-0.193	0.105	180	0.84	0.830204
Anterior Trefoil 3mm	ONL	-0.183	0.105	181	0.835359	0.830204
Kmax back	FAZ	-0.187	0.106	182	0.838681	0.830204
Anterior Trefoil 3mm	Choroidal Thickness-temporal	-0.192	0.106	183	0.834098	0.830204
HOA3mm	DCP-Perifoveal	-0.186	0.108	184	0.845217	0.830204
Total HOA 3mm	RPE	-0.181	0.108	185	0.840649	0.830204
Total SA 6mm	RPE	-0.18	0.109	186	0.843871	0.830204
Anterior Astigmat 3mm	Parafovea Temporal	0.18	0.11	187	0.847059	0.830204
SR3mm	SCP-Whole	0.185	0.11	188	0.842553	0.830204
Total SA 3mm	Choroidal Thickness-subfoveal	0.189	0.111	189	0.845714	0.830204
SR3mm	FAZ	-0.184	0.111	190	0.841263	0.830204
Total Trefoil 6mm	CCPFA	-0.184	0.112	191	0.844398	0.830204
Total HOA 3mm	ORL	0.179	0.112	192	0.84	0.830204
Anterior Coma 6mm	INL	0.179	0.112	193	0.835648	0.830204
CSIb	CCPFA	-0.183	0.113	194	0.838763	0.830204
HOA6mm	DCP-Perifoveal	-0.183	0.113	195	0.834462	0.830204
Anterior Trefoil 3mm	EDI-Vertical	-0.179	0.113	196	0.830204	0.830204
SR3mm	Choroidal Thickness-subfoveal	-0.188	0.114	197	0.833299	0.833299
Total HOA 6mm	DCP-Perifoveal	-0.182	0.115	198	0.836364	0.8352
SIb	ONL	-0.177	0.116	199	0.839397	0.8352
Total SA 3mm	FAZ	0.182	0.116	200	0.8352	0.8352
TCT	EDI-Vertical	-0.177	0.117	201	0.838209	0.838209
TCT	Choroidal Thickness-subfoveal	-0.186	0.118	202	0.841188	0.84
Kmean front	EDI-Vertical	0.176	0.119	203	0.844138	0.84
Total SA 3mm	TCA	0.186	0.119	204	0.84	0.84
SR6mm	Parafovea Temporal	-0.174	0.122	205	0.856976	0.850605
Kmax front	SCP-Perifoveal	-0.179	0.123	206	0.859806	0.850605
Kmax front	D-Whole	-0.178	0.123	207	0.855652	0.850605
Kmax front	RPE	-0.173	0.124	208	0.858462	0.850605
Total SA 6mm	IRL	0.173	0.124	209	0.854354	0.850605
Kmax back	INL	-0.173	0.125	210	0.857143	0.850605
Anterior Coma 6mm	DCP-Perifoveal	-0.178	0.125	211	0.853081	0.850605
HOA3mm	ORL	0.173	0.126	212	0.855849	0.850605
Anterior RMS 6mm	Parafovea Temporal	0.173	0.126	213	0.851831	0.850605
Kmax back	DCP-Perifoveal	0.176	0.127	214	0.854579	0.850605
OPD6mm	CMT	0.172	0.127	215	0.850605	0.850605
Kmean front	DCP-Perifoveal	-0.176	0.129	216	0.86	0.851152
CCT	EDI-Horizontal	-0.17	0.131	217	0.869309	0.851152
CSIb	DCP-Foveal	-0.175	0.131	218	0.865321	0.851152
Anterior RMS 6mm	SCP-Perifoveal	-0.175	0.131	219	0.86137	0.851152
Pupil size	CMT	0.17	0.132	220	0.864	0.851152
Total Coma 3mm	CVI	-0.179	0.133	221	0.866606	0.851152
Kmax front	ORL	0.169	0.134	222	0.869189	0.851152
Total SA 6mm	CMT	0.169	0.134	223	0.865291	0.851152
Kmean front	GCL	-0.169	0.135	224	0.867857	0.851152
OPD6mm	SCP-Perifoveal	-0.173	0.135	225	0.864	0.851152
Kmax front	CCPFA	-0.173	0.136	226	0.866549	0.851152	1440
Anterior HOA 3mm	EDI-Horizontal	-0.167	0.138	227	0.875419	0.851152
Total Coma 6mm	LCA	-0.176	0.14	228	0.884211	0.851152
Anterior Coma 3mm	ORL	0.166	0.14	229	0.880349	0.851152
Kmean front	Parafovea Inferior	0.166	0.141	230	0.882783	0.851152
EIf	DCP-Perifoveal	-0.17	0.141	231	0.878961	0.851152
SR3mm	Choroidal Thickness-nasal	-0.175	0.141	232	0.875172	0.851152
Total Coma 6mm	INL	0.165	0.143	233	0.883777	0.851152
CSIb	SCP-Parafoveal	-0.169	0.144	234	0.886154	0.851152
Total SA 6mm	NFA	-0.169	0.144	235	0.882383	0.851152
SR6mm	FAZ	-0.169	0.144	236	0.878644	0.851152
SIb	EDI-Horizontal	-0.165	0.145	237	0.881013	0.851152
HOA3mm	RPE	-0.165	0.145	238	0.877311	0.851152
Total HOA 3mm	DCP-Perifoveal	-0.169	0.145	239	0.87364	0.851152
SR3mm	CCPFA	0.169	0.145	240	0.87	0.851152
TCT	Parafovea Inferior	-0.164	0.146	241	0.872365	0.851152
Anterior Coma 6mm	LCA	-0.173	0.146	242	0.86876	0.851152
Kmean back	CVI	0.173	0.147	243	0.871111	0.851152
Anterior Astigmat 3mm	Choroidal Thickness-nasal	0.173	0.147	244	0.867541	0.851152
Kmean front	OPL	-0.163	0.148	245	0.869878	0.851152
Thinnest location	Choroidal Thickness-subfoveal	-0.172	0.148	246	0.866341	0.851152
Thinnest location	LCA	-0.172	0.148	247	0.862834	0.851152
Total Astigmat 6mm	ONL	-0.163	0.148	248	0.859355	0.851152
Total HOA 3mm	CVI	-0.172	0.148	249	0.855904	0.851152
Anterior HOA 3mm	LCA	-0.172	0.148	250	0.85248	0.851152
SIf	DCP-Perifoveal	-0.167	0.15	251	0.860558	0.851152
EIf	CMT	0.163	0.15	252	0.857143	0.851152
HOA3mm	DCP-Parafoveal	-0.167	0.15	253	0.853755	0.851152
Astigmatism	SCP-Whole	-0.166	0.151	254	0.856063	0.851152
CSIf	SCP-Parafoveal	-0.166	0.151	255	0.852706	0.851152
Kmean front	FAZ	0.166	0.153	256	0.860625	0.851152
Total HOA 3mm	ONL	-0.161	0.153	257	0.857276	0.851152
Total Astigmat 3mm	Parafovea Temporal	0.161	0.153	258	0.853953	0.851152
Total HOA 3mm	LCA	-0.17	0.154	259	0.856216	0.851152
Total RMS 6mm	CMT	0.161	0.155	260	0.858462	0.851152
Total SA 6mm	Choroidal Thickness-temporal	0.169	0.155	261	0.855172	0.851152
Anterior Trefoil 6mm	CCPFA	-0.165	0.155	262	0.851908	0.851152
Kmax back	CVI	0.169	0.157	263	0.85962	0.851152
HOA3mm	ONL	-0.16	0.157	264	0.856364	0.851152
Total Coma 3mm	LCA	-0.169	0.157	265	0.853132	0.851152
Pupil size	IRL	0.159	0.159	266	0.860752	0.851152
CSIf	DCP-Foveal	-0.163	0.159	267	0.857528	0.851152
Total SA 3mm	ONL	-0.159	0.159	268	0.854328	0.851152
Anterior HOA 3mm	FAZ	0.163	0.159	269	0.851152	0.851152
CSIb	OPL	-0.158	0.16	270	0.853333	0.853333
HOA3mm	vesselindex	-0.166	0.164	271	0.871439	0.867153
Pupil size	CVI	-0.165	0.165	272	0.873529	0.867153
Kmean front	D-Whole	-0.161	0.165	273	0.87033	0.867153
SIb	Choroidal Thickness-nasal	-0.165	0.165	274	0.867153	0.867153
SR3mm	Parafovea Nasal	-0.156	0.166	275	0.869236	0.868159
Anterior SA 3mm	ORL	0.156	0.167	276	0.871304	0.868159
OPD3mm	EDI-Vertical	0.156	0.167	277	0.868159	0.868159
Total HOA 3mm	Choroidal Thickness-temporal	-0.164	0.168	278	0.870216	0.870216
Anterior SA 3mm	EDI-Vertical	0.155	0.169	279	0.872258	0.871049
Pupil size	EDI-Vertical	0.155	0.17	280	0.874286	0.871049
CSIf	CVI	-0.164	0.17	281	0.871174	0.871049
HOA6mm	D-Whole	-0.158	0.172	282	0.878298	0.871049
Anterior HOA 6mm	DCP-Perifoveal	-0.158	0.172	283	0.875194	0.871049
Anterior Astigmat 6mm	SCP-Perifoveal	-0.158	0.172	284	0.872113	0.871049
Kmax front	DCP-Foveal	-0.158	0.173	285	0.874105	0.871049
Total HOA 6mm	CMT	0.154	0.173	286	0.871049	0.871049
SR6mm	SCP-Parafoveal	0.157	0.175	287	0.878049	0.876955
Astigmatism	RPE	-0.153	0.176	288	0.88	0.876955
Total SA 6mm	ONL	0.153	0.176	289	0.876955	0.876955
EIb	Choroidal Thickness-temporal	-0.161	0.177	290	0.878897	0.877808
HOA6mm	CMT	0.152	0.178	291	0.880825	0.877808
Anterior SA 3mm	INL	0.152	0.178	292	0.877808	0.877808
OPD6mm	EDI-Vertical	0.152	0.179	293	0.879727	0.879727
Total HOA 6mm	D-Whole	-0.155	0.18	294	0.881633	0.881633
Kmean back	SCP-Whole	-0.155	0.181	295	0.883525	0.883525
CSIb	IPL	-0.15	0.183	296	0.89027	0.884295
ASA6mm	Parafovea Superior	0.15	0.183	297	0.887273	0.884295
SR6mm	EDI-Vertical	-0.15	0.183	298	0.884295	0.884295
Total RMS 3mm	EDI-Vertical	0.15	0.185	299	0.89097	0.88751
Anterior RMS 3mm	EDI-Vertical	0.149	0.186	300	0.8928	0.88751
SR3mm	Choroidal Thickness-temporal	-0.158	0.186	301	0.889834	0.88751
Total Astigmat 3mm	EDI-Vertical	0.149	0.187	302	0.891656	0.88751
SIb	FAZ	0.153	0.188	303	0.893465	0.88751
SR6mm	Choroidal Thickness-nasal	-0.157	0.188	304	0.890526	0.88751
HOA6mm	DCP-Parafoveal	-0.152	0.189	305	0.892328	0.88751
CCT	Parafovea Inferior	-0.148	0.19	306	0.894118	0.88751
Total RMS 6mm	SCP-Perifoveal	-0.152	0.19	307	0.891205	0.88751
ASA6mm	Choroidal Thickness-temporal	0.156	0.191	308	0.892987	0.88751
SR3mm	SCP-Parafoveal	0.151	0.192	309	0.894757	0.88751
Total RMS 6mm	EDI-Vertical	0.146	0.195	310	0.905806	0.88751
Total HOA 3mm	DCP-Parafoveal	-0.15	0.195	311	0.902894	0.88751
SIf	CVI	-0.154	0.196	312	0.904615	0.88751
SIb	Parafovea Superior	-0.146	0.196	313	0.901725	0.88751
Total HOA 6mm	DCP-Parafoveal	-0.15	0.197	314	0.903439	0.88751
ASA6mm	Parafovea Temporal	0.145	0.198	315	0.905143	0.88751
Total Coma 3mm	DCP-Perifoveal	-0.149	0.199	316	0.906835	0.88751
Total Astigmat 6mm	CCPFA	-0.149	0.2	317	0.908517	0.88751
Anterior Coma 6mm	D-Whole	-0.149	0.2	318	0.90566	0.88751
Astigmatism	FAZ	0.148	0.201	319	0.907335	0.88751
SIb	DCP-Foveal	-0.148	0.201	320	0.9045	0.88751
Total Astigmat 3mm	SCP-Whole	-0.148	0.201	321	0.901682	0.88751
Anterior RMS 6mm	CMT	0.144	0.202	322	0.903354	0.88751
OPD3mm	CMT	0.144	0.202	323	0.900557	0.88751
CSIf	GCL	-0.143	0.206	324	0.915556	0.88751
Total SA 6mm	Parafovea Nasal	0.143	0.206	325	0.912738	0.88751
Anterior HOA 6mm	Choroidal Thickness-temporal	-0.151	0.206	326	0.909939	0.88751
Total Coma 6mm	ONL	-0.143	0.207	327	0.91156	0.88751
SIb	Parafovea Nasal	-0.142	0.209	328	0.917561	0.88751
SR6mm	CCPFA	0.146	0.209	329	0.914772	0.88751
Anterior Astigmat 3mm	EDI-Vertical	0.141	0.212	330	0.925091	0.88751
Total RMS 3mm	CMT	0.141	0.213	331	0.926647	0.88751
Anterior HOA 6mm	RPE	-0.14	0.214	332	0.928193	0.88751
Total Astigmat 6mm	Parafovea Temporal	0.14	0.216	333	0.934054	0.88751
Total Trefoil 3mm	ONL	-0.14	0.216	334	0.931257	0.88751
Anterior Trefoil 6mm	DCP-Parafoveal	-0.144	0.216	335	0.928478	0.88751
Anterior SA 3mm	FAZ	0.143	0.216	336	0.925714	0.88751
Anterior RMS 3mm	Choroidal Thickness-nasal	0.147	0.217	337	0.92724	0.88751
Anterior HOA 3mm	DCP-Perifoveal	-0.143	0.217	338	0.924497	0.88751
HOA3mm	CMT	0.139	0.218	339	0.926018	0.88751
Total HOA 6mm	Parafovea Temporal	0.139	0.218	340	0.923294	0.88751
CSIf	TCA	0.146	0.22	341	0.929032	0.88751
Total SA 3mm	IPL	-0.139	0.22	342	0.926316	0.88751
Kmean front	Choroidal Thickness-subfoveal	0.146	0.221	343	0.927813	0.88751
Total Trefoil 6mm	CMT	0.138	0.221	344	0.925116	0.88751
Anterior SA 3mm	TCA	0.146	0.221	345	0.922435	0.88751
Anterior Trefoil 3mm	ORL	0.138	0.221	346	0.919769	0.88751
TCT	TCA	-0.146	0.222	347	0.921268	0.88751
Total Trefoil 6mm	DCP-Parafoveal	-0.142	0.222	348	0.918621	0.88751
Total SA 3mm	DCP-Foveal	-0.142	0.222	349	0.915989	0.88751
HOA3mm	D-Whole	-0.141	0.223	350	0.917486	0.88751
HOA6mm	Parafovea Temporal	0.138	0.223	351	0.914872	0.88751
Kmean front	SCP-Foveal	-0.141	0.224	352	0.916364	0.88751
SIb	EDI-Vertical	-0.137	0.224	353	0.913768	0.88751
Anterior Trefoil 6mm	Choroidal Thickness-temporal	-0.145	0.225	354	0.915254	0.88751
Anterior HOA 6mm	ONL	-0.137	0.226	355	0.916732	0.88751
Total HOA 3mm	FAZ	0.14	0.229	356	0.926292	0.88751
Anterior HOA 3mm	CVI	-0.144	0.229	357	0.923697	0.88751
Astigmatism	EDI-Vertical	0.136	0.23	358	0.92514	0.88751
HOA3mm	LCA	-0.143	0.23	359	0.922563	0.88751
EIf	Choroidal Thickness-temporal	-0.143	0.231	360	0.924	0.88751
EIb	CVI	-0.143	0.231	361	0.92144	0.88751
Total Trefoil 3mm	DCP-Parafoveal	-0.139	0.231	362	0.918895	0.88751
Anterior SA 3mm	Choroidal Thickness-subfoveal	0.143	0.232	363	0.920331	0.88751
Anterior Trefoil 3mm	SCP-Whole	0.139	0.232	364	0.917802	0.88751
Kmean front	NFA	0.138	0.233	365	0.919233	0.88751
EIb	LCA	-0.142	0.234	366	0.920656	0.88751
Anterior Astigmat 3mm	SCP-Whole	-0.138	0.234	367	0.918147	0.88751
HOA3mm	Choroidal Thickness-temporal	-0.142	0.235	368	0.919565	0.88751
Total Astigmat 3mm	FAZ	0.138	0.235	369	0.917073	0.88751
SR6mm	SCP-Whole	0.138	0.235	370	0.914595	0.88751
Kmean back	OPL	0.134	0.236	371	0.916011	0.88751
SIf	ONL	-0.134	0.236	372	0.913548	0.88751
Anterior Coma 3mm	LCA	-0.141	0.238	373	0.91882	0.88751
Anterior Astigmat 3mm	TCA	0.141	0.239	374	0.920214	0.88751
Anterior Coma 3mm	RPE	-0.133	0.239	375	0.91776	0.88751
Kmean back	IRL	0.133	0.241	376	0.922979	0.88751
EIb	Choroidal Thickness-subfoveal	-0.14	0.241	377	0.920531	0.88751
Anterior Trefoil 3mm	DCP-Parafoveal	-0.136	0.242	378	0.921905	0.88751
Astigmatism	Parafovea Temporal	0.132	0.243	379	0.923272	0.88751
Pupil size	TCA	-0.142	0.243	380	0.920842	0.88751
Anterior RMS 6mm	EDI-Vertical	0.132	0.245	381	0.925984	0.88751
Anterior HOA 6mm	LCA	-0.139	0.245	382	0.92356	0.88751
Anterior RMS 3mm	SCP-Whole	-0.135	0.245	383	0.921149	0.88751
Anterior SA 3mm	LCA	0.138	0.247	384	0.92625	0.88751
Anterior RMS 6mm	ONL	-0.13	0.249	385	0.931325	0.88751
EIf	LCA	-0.137	0.251	386	0.936373	0.88751
ASA6mm	D-Whole	0.133	0.251	387	0.933953	0.88751
CSIf	INL	0.13	0.252	388	0.935258	0.88751
Total SA 3mm	IRL	-0.13	0.252	389	0.932853	0.88751
EIb	EDI-Horizontal	-0.129	0.254	390	0.937846	0.88751
Total Coma 6mm	DCP-Parafoveal	-0.133	0.254	391	0.935448	0.88751
Anterior RMS 6mm	CCPFA	-0.133	0.254	392	0.933061	0.88751
Kmax back	Parafovea Inferior	-0.129	0.255	393	0.934351	0.88751
Thinnest location	Choroidal Thickness-temporal	-0.136	0.256	394	0.935635	0.88751
Kmax back	D-Whole	0.132	0.257	395	0.936911	0.88751
SR3mm	IPL	0.128	0.257	396	0.934545	0.88751
Astigmatism	CCPFA	-0.131	0.258	397	0.935819	0.88751
CSIb	NFA	0.131	0.258	398	0.933467	0.88751
Total RMS 3mm	FAZ	0.131	0.259	399	0.934737	0.88751
Anterior RMS 6mm	SCP-Parafoveal	-0.131	0.259	400	0.9324	0.88751
Anterior Astigmat 3mm	Choroidal Thickness-temporal	135	0.259	401	0.930075	0.88751
Anterior RMS 3mm	CMT	0.128	0.26	402	0.931343	0.88751
Total RMS 6mm	ONL	-0.127	0.262	403	0.936179	0.88751
Total HOA 3mm	EDI-Horizontal	-0.127	0.262	404	0.933861	0.88751
SR3mm	EDI-Horizontal	-0.127	0.263	405	0.935111	0.88751
CSIf	ORL	0.126	0.264	406	0.936355	0.88751
Total Coma 6mm	IPL	-0.126	0.264	407	0.934054	0.88751
Total Trefoil 6mm	NFA	-0.13	0.264	408	0.931765	0.88751
Anterior HOA 3mm	TCA	-0.133	0.264	409	0.929487	0.88751
Total Astigmat 3mm	Choroidal Thickness-nasal	0.133	0.267	410	0.937756	0.88751
Total Astigmat 3mm	Choroidal Thickness-temporal	0.132	0.269	411	0.942482	0.88751
Kmax front	Parafovea Temporal	0.125	0.27	412	0.943689	0.88751
Total HOA 6mm	LCA	-0.131	0.271	413	0.944891	0.88751
Total Astigmat 6mm	CMT	0.125	0.271	414	0.942609	0.88751
Total SA 6mm	Choroidal Thickness-nasal	0.131	0.271	415	0.940337	0.88751
HOA6mm	LCA	-0.131	0.271	416	0.938077	0.88751
Thinnest location	ORL	-0.124	0.272	417	0.939281	0.88751
HOA6mm	Choroidal Thickness-temporal	-0.131	0.272	418	0.937033	0.88751
Total HOA 6mm	Choroidal Thickness-temporal	-0.131	0.272	419	0.934797	0.88751
Anterior RMS 6mm	SCP-Whole	-0.128	0.272	420	0.932571	0.88751
Anterior HOA 6mm	D-Whole	-0.128	0.272	421	0.930356	0.88751
ASA6mm	DCP-Perifoveal	0.128	0.272	422	0.928152	0.88751
EIb	CCPFA	-0.127	0.273	423	0.929362	0.88751
HOA6mm	Parafovea Inferior	0.124	0.273	424	0.92717	0.88751
Total HOA 6mm	Parafovea Inferior	0.124	0.273	425	0.924988	0.88751
Total Trefoil 3mm	EDI-Vertical	-0.124	0.273	426	0.922817	0.88751
ASA6mm	RPE	-0.124	0.273	427	0.920656	0.88751
TCT	EDI-Horizontal	-0.124	0.274	428	0.921869	0.88751
Anterior HOA 3mm	Choroidal Thickness-subfoveal	-0.131	0.274	429	0.91972	0.88751
OPD3mm	SCP-Whole	-0.127	0.274	430	0.917581	0.88751
SIf	Parafovea Superior	-0.124	0.275	431	0.918794	0.88751
Anterior RMS 3mm	FAZ	0.127	0.275	432	0.916667	0.88751
Total Astigmat 3mm	TCA	0.13	0.277	433	0.921201	0.88751
Kmax front	FAZ	0.126	0.279	434	0.925714	0.88751
Thinnest location	ONL	0.122	0.28	435	0.926897	0.88751
SIb	DCP-Perifoveal	-0.125	0.28	436	0.924771	0.88751
Total HOA 3mm	D-Whole	-0.126	0.28	437	0.922654	0.88751
Anterior Astigmat 3mm	FAZ	0.125	0.281	438	0.923836	0.88751
Anterior SA 3mm	GCL	-0.122	0.281	439	0.921731	0.88751
Total SA 3mm	ORL	0.122	0.282	440	0.922909	0.88751
Total Coma 3mm	FAZ	0.125	0.283	441	0.924082	0.88751
Anterior Astigmat 6mm	CCPFA	-0.124	0.285	442	0.928507	0.88751
OPD6mm	NFA	-0.124	0.285	443	0.926411	0.88751
OPD6mm	CCPFA	-0.124	0.285	444	0.924324	0.88751
CSIf	IPL	-0.121	0.286	445	0.925483	0.88751
Anterior Coma 6mm	ONL	-0.12	0.287	446	0.926637	0.88751
Anterior Trefoil 3mm	Choroidal Thickness-nasal	-0.127	0.287	447	0.924564	0.88751
HOA3mm	FAZ	0.124	0.288	448	0.925714	0.88751
Total HOA 3mm	CMT	0.12	0.288	449	0.923653	0.88751
Anterior Trefoil 6mm	CMT	0.12	0.288	450	0.9216	0.88751
OPD6mm	SCP-Whole	-0.123	0.288	451	0.919557	0.88751
CSIb	EDI-Vertical	0.12	0.289	452	0.920708	0.88751
Anterior Coma 6mm	RPE	-0.12	0.289	453	0.918675	0.88751
TCT	SCP-Foveal	-0.123	0.29	454	0.919824	0.88751
TCT	LCA	-0.126	0.29	455	0.917802	0.88751
Total Trefoil 3mm	Choroidal Thickness-nasal	-0.126	0.29	456	0.915789	0.88751
Kmean back	DCP-Foveal	0.123	0.291	457	0.916937	0.88751
HOA6mm	NFA	-0.123	0.291	458	0.914934	0.88751
Kmean back	GCL	0.119	0.292	459	0.916078	0.88751
EIb	TCA	-0.126	0.292	460	0.914087	0.88751
CSIb	CVI	-0.126	0.293	461	0.915228	0.88751
OPD6mm	SCP-Parafoveal	-0.122	0.295	462	0.919481	0.88751
Total RMS 6mm	NFA	-0.122	0.296	463	0.920605	0.88751
Anterior SA 3mm	RPE	-0.118	0.296	464	0.918621	0.88751
OPD3mm	FAZ	0.121	0.297	465	0.919742	0.88751
SIf	Choroidal Thickness-nasal	-0.124	0.298	466	0.920858	0.88751
Total HOA 6mm	NFA	-0.121	0.298	467	0.918887	0.88751
Total RMS 3mm	SCP-Whole	-0.121	0.298	468	0.916923	0.88751
CSIf	Choroidal Thickness-subfoveal	0.124	0.299	469	0.918038	0.88751
Anterior Astigmat 6mm	LCA	-0.124	0.299	470	0.916085	0.88751
Total RMS 6mm	CCPFA	-0.12	0.3	471	0.917197	0.88751
Total SA 3mm	Choroidal Thickness-nasal	0.124	0.301	472	0.918305	0.88751
SIf	Choroidal Thickness-subfoveal	-0.123	0.302	473	0.919408	0.88751
SIb	RPE	0.117	0.302	474	0.917468	0.88751
Pupil size	NFA	-0.12	0.304	475	0.9216	0.88751
HOA3mm	EDI-Horizontal	-0.116	0.304	476	0.919664	0.88751
Anterior RMS 3mm	SCP-Parafoveal	-0.119	0.304	477	0.917736	0.88751
Kmean front	INL	0.116	0.305	478	0.918828	0.88751
CSIb	CMT	-0.116	0.305	479	0.91691	0.88751
Total Trefoil 6mm	ONL	-0.116	0.305	480	0.915	0.88751
EIb	FAZ	0.119	0.306	481	0.916091	0.88751
EIf	SCP-Foveal	0.119	0.307	482	0.917178	0.88751
Anterior Coma 3mm	DCP-Perifoveal	-0.118	0.309	483	0.921242	0.88751
HOA6mm	ONL	-0.115	0.311	484	0.925289	0.88751
ASA6mm	CCPFA	-0.117	0.312	485	0.926351	0.88751
Total Astigmat 6mm	SCP-Perifoveal	-0.117	0.313	486	0.927407	0.88751
Total SA 6mm	DCP-Foveal	0.117	0.313	487	0.925503	0.88751
Kmean back	Choroidal Thickness-nasal	-0.12	0.314	488	0.926557	0.88751
CSIf	EDI-Horizontal	0.114	0.315	489	0.927607	0.88751
Anterior Coma 3mm	TCA	-0.12	0.315	490	0.925714	0.88751
Total Astigmat 3mm	SCP-Parafoveal	-0.116	0.316	491	0.926762	0.88751
Thinnest location	SCP-Perifoveal	0.116	0.317	492	0.927805	0.88751
CSIf	Parafovea Inferior	0.113	0.317	493	0.925923	0.88751
Total Trefoil 3mm	FAZ	0.116	0.317	494	0.924049	0.88751
ASA6mm	SCP-Parafoveal	0.116	0.317	495	0.922182	0.88751
ASA6mm	NFA	-0.116	0.317	496	0.920323	0.88751
Anterior HOA 6mm	Parafovea Inferior	0.113	0.318	497	0.921368	0.88751
Kmean back	FAZ	-0.116	0.319	498	0.92241	0.88751
Anterior HOA 3mm	Choroidal Thickness-nasal	-0.119	0.32	499	0.923447	0.88751
Total Coma 6mm	SCP-Perifoveal	-0.115	0.321	500	0.92448	0.88751
Pupil size	OPL	0.112	0.322	501	0.925509	0.88751
Total HOA 6mm	ONL	-0.112	0.322	502	0.923665	0.88751
Total Astigmat 6mm	NFA	-0.115	0.322	503	0.921829	0.88751
Anterior RMS 6mm	ORL	0.112	0.323	504	0.922857	0.88751
Anterior Trefoil 6mm	NFA	-0.115	0.323	505	0.92103	0.88751
Total Coma 3mm	NFA	-0.115	0.324	506	0.922055	0.88751
EIf	CCPFA	-0.114	0.325	507	0.923077	0.88751
Anterior Coma 6mm	TCA	-0.118	0.325	508	0.92126	0.88751
Total SA 3mm	Parafovea Inferior	0.111	0.326	509	0.922279	0.88751
HOA3mm	NFA	-0.114	0.327	510	0.923294	0.88751
OPD6mm	Parafovea Nasal	0.111	0.327	511	0.921487	0.88751
Kmean front	IPL	-0.111	0.328	512	0.9225	0.88751
Kmean back	DCP-Perifoveal	0.114	0.328	513	0.920702	0.88751
CCT	Choroidal Thickness-nasal	-0.117	0.328	514	0.918911	0.88751
Anterior Trefoil 3mm	CCPFA	-0.114	0.328	515	0.917126	0.88751
SR6mm	DCP-Perifoveal	0.114	0.328	516	0.915349	0.88751
Astigmatism	SCP-Parafoveal	-0.114	0.329	517	0.916364	0.88751
Kmean front	TCA	0.117	0.329	518	0.914595	0.88751
Total Trefoil 6mm	Choroidal Thickness-temporal	-0.116	0.33	519	0.915607	0.88751
Anterior Trefoil 6mm	Parafovea Temporal	0.11	0.332	520	0.919385	0.88751
Anterior Trefoil 3mm	FAZ	0.113	0.332	521	0.91762	0.88751
Anterior Trefoil 6mm	LCA	-0.115	0.335	522	0.924138	0.88751
Total Trefoil 3mm	ORL	0.109	0.336	523	0.925124	0.88751
Total SA 6mm	TCA	0.115	0.337	524	0.926107	0.88751
Anterior Trefoil 6mm	EDI-Vertical	-0.109	0.337	525	0.924343	0.88751
Total RMS 6mm	SCP-Parafoveal	-0.111	0.339	526	0.928061	0.88751
Anterior HOA 6mm	Parafovea Temporal	0.108	0.339	527	0.9263	0.88751
CSIb	SCP-Foveal	-0.111	0.34	528	0.927273	0.88751
Total RMS 3mm	Parafovea Nasal	0.107	0.343	529	0.933686	0.88751
OPD6mm	IRL	0.108	0.343	530	0.931925	0.88751
Total HOA 3mm	TCA	-0.113	0.344	531	0.932881	0.88751
CSIf	OPL	-0.107	0.345	532	0.933835	0.88751
EIf	RPE	-0.107	0.345	533	0.932083	0.88751
Anterior Trefoil 3mm	Parafovea Temporal	0.107	0.345	534	0.930337	0.88751
Anterior Astigmat 6mm	DCP-Parafoveal	-0.11	0.346	535	0.93129	0.88751
OPD3mm	DCP-Parafoveal	-0.11	0.346	536	0.929552	0.88751
OPD3mm	Choroidal Thickness-nasal	0.0113	0.346	537	0.927821	0.88751
Anterior Trefoil 3mm	CMT	0.107	0.347	538	0.928773	0.88751
SR6mm	IPL	0.107	0.347	539	0.92705	0.88751
Anterior RMS 6mm	FAZ	0.109	0.348	540	0.928	0.88751
OPD3mm	Parafovea Nasal	0.106	0.348	541	0.926285	0.88751
SIf	SCP-Foveal	0.109	0.349	542	0.927232	0.88751
Total Trefoil 3mm	CMT	0.106	0.35	543	0.928177	0.88751
Anterior RMS 6mm	LCA	-0.112	0.35	544	0.926471	0.88751
Pupil size	DCP-Foveal	0.108	0.351	545	0.927413	0.88751
TCT	RPE	-0.106	0.351	546	0.925714	0.88751
SIb	SCP-Perifoveal	-0.108	0.351	547	0.924022	0.88751
Total RMS 3mm	Choroidal Thickness-nasal	0.111	0.352	548	0.924964	0.88751
Anterior Trefoil 6mm	Choroidal Thickness-subfoveal	-0.111	0.352	549	0.923279	0.88751
Anterior HOA 6mm	CMT	0.105	0.353	550	0.924218	0.88751
Anterior Coma 6mm	SCP-Perifoveal	-0.108	0.353	551	0.922541	0.88751
Anterior Coma 3mm	Choroidal Thickness-nasal	-0.111	0.353	552	0.92087	0.88751
Pupil size	Parafovea Inferior	-0.104	0.357	553	0.92962	0.88751
Kmax front	CMT	0.104	0.357	554	0.927942	0.88751
HOA3mm	SCP-Foveal	0.107	0.357	555	0.92627	0.88751
SIf	CMT	0.104	0.359	556	0.929784	0.88751
Pupil size	SCP-Foveal	0.106	0.36	557	0.9307	0.88751
Kmax front	GCL	-0.104	0.36	558	0.929032	0.88751
EIf	D-Whole	-0.107	0.36	559	0.92737	0.88751
Total SA 3mm	LCA	0.109	0.36	560	0.925714	0.88751
OPD6mm	ONL	-0.104	0.36	561	0.924064	0.88751
Total RMS 3mm	DCP-Parafoveal	-0.106	0.361	562	0.924982	0.88751
Anterior Trefoil 6mm	SCP-Foveal	0.106	0.361	563	0.923339	0.88751
Anterior Coma 3mm	SCP-Foveal	0.106	0.361	564	0.921702	0.88751
SR3mm	Parafovea Superior	-0.103	0.361	565	0.920071	0.88751
Total Coma 6mm	TCA	-0.109	0.362	566	0.920989	0.88751
Anterior Astigmat 6mm	Parafovea Temporal	0.103	0.362	567	0.919365	0.88751
Anterior Astigmat 3mm	SCP-Parafoveal	-0.106	0.362	568	0.917746	0.88751
Anterior Coma 6mm	DCP-Parafoveal	-0.106	0.363	569	0.918664	0.88751
Total HOA 3mm	Choroidal Thickness-subfoveal	-0.108	0.364	570	0.919579	0.88751
Total Trefoil 6mm	LCA	-0.108	0.365	571	0.92049	0.88751
Total Coma 3mm	D-Whole	-0.105	0.365	572	0.918881	0.88751
Anterior SA 3mm	SCP-Perifoveal	-0.105	0.365	573	0.917277	0.88751
Kmean front	SCP-Whole	-0.105	0.366	574	0.918188	0.88751
Total RMS 6mm	SCP-Whole	-0.105	0.368	575	0.9216	0.88751
Anterior SA 3mm	ONL	-0.102	0.37	576	0.925	0.88751
Total RMS 6mm	Parafovea Nasal	0.101	0.372	577	0.928388	0.88751
Anterior HOA 6mm	FAZ	0.104	0.372	578	0.926782	0.88751
Anterior Trefoil 6mm	TCA	-0.107	0.372	579	0.925181	0.88751
Total Trefoil 6mm	RPE	-0.101	0.373	580	0.926069	0.88751
Kmax back	SCP-Whole	0.103	0.374	581	0.926954	0.88751
Kmax back	GCL	0.101	0.374	582	0.925361	0.88751
Total Coma 3mm	TCA	-0.106	0.374	583	0.923774	0.88751
Anterior HOA 3mm	DCP-Foveal	-0.103	0.374	584	0.922192	0.88751
Anterior Coma 6mm	FAZ	0.103	0.375	585	0.923077	0.88751
Anterior Astigmat 6mm	SCP-Whole	-0.103	0.376	586	0.923959	0.88751
Anterior RMS 3mm	TCA	0.106	0.376	587	0.922385	0.88751
Anterior SA 3mm	DCP-Perifoveal	-0.103	0.376	588	0.920816	0.88751
Anterior SA 3mm	DCP-Foveal	-0.103	0.377	589	0.921698	0.88751
CCT	ONL	0.1	0.379	590	0.925017	0.88751
Total HOA 3mm	NFA	-0.102	0.379	591	0.923452	0.88751
Total SA 3mm	SCP-Parafoveal	0.102	0.379	592	0.921892	0.88751
CSIb	DCP-Parafoveal	0.102	0.38	593	0.922766	0.88751
Total Coma 3mm	DCP-Parafoveal	-0.102	0.38	594	0.921212	0.88751
EIb	DCP-Perifoveal	-0.102	0.382	595	0.924504	0.88751
Total RMS 6mm	LCA	-0.104	0.382	596	0.922953	0.88751
Total Astigmat 3mm	ONL	-0.099	0.383	597	0.923819	0.88751
Anterior Coma 3mm	FAZ	0.101	0.383	598	0.922274	0.88751
CSIb	EDI-Horizontal	0.098	0.385	599	0.925543	0.88751
EIb	CMT	0.098	0.385	600	0.924	0.88751
Total Astigmat 6mm	LCA	-0.104	0.385	601	0.922463	0.88751
CSIb	INL	0.098	0.386	602	0.923322	0.88751
Anterior HOA 6mm	CCPFA	-0.101	0.386	603	0.921791	0.88751
Kmean front	Choroidal Thickness-temporal	0.104	0.387	604	0.922649	0.88751
Total SA 3mm	CMT	-0.098	0.387	605	0.921124	0.88751
OPD3mm	DCP-Perifoveal	-0.1	0.388	606	0.92198	0.88751
Kmax back	Choroidal Thickness-temporal	0.103	0.389	607	0.922834	0.88751
Anterior Astigmat 6mm	CMT	0.097	0.39	608	0.923684	0.88751
Astigmatism	Choroidal Thickness-subfoveal	0.103	0.391	609	0.924532	0.88751
CSIf	Parafovea Temporal	0.097	0.391	610	0.923016	0.88751
SIb	CCPFA	-0.1	0.391	611	0.921506	0.88751
SR6mm	OPL	0.097	0.391	612	0.92	0.88751
EIf	NFA	-0.099	0.395	613	0.927896	0.88751
Total SA 3mm	SCP-Perifoveal	0.099	0.395	614	0.926384	0.88751
Anterior RMS 6mm	DCP-Perifoveal	-0.098	0.397	615	0.929561	0.88751
SR6mm	D-Whole	0.099	0.397	616	0.928052	0.88751
SR3mm	Parafovea Inferior	-0.096	0.398	617	0.928882	0.88751
Total RMS 3mm	DCP-Perifoveal	-0.098	0.399	618	0.929709	0.88751
OPD6mm	DCP-Parafoveal	-0.098	0.399	619	0.928207	0.88751
OPD3mm	SCP-Parafoveal	-0.098	0.399	620	0.92671	0.88751
Kmean back	SCP-Parafoveal	-0.098	0.4	621	0.927536	0.88751
Kmax back	EDI-Horizontal	0.095	0.4	622	0.926045	0.88751
Total Astigmat 6mm	DCP-Parafoveal	-0.098	0.4	623	0.924559	0.88751
Total Astigmat 3mm	DCP-Parafoveal	-0.098	0.4	624	0.923077	0.88751
Anterior Trefoil 6mm	ORL	0.095	0.4	625	0.9216	0.88751
Total Trefoil 6mm	TCA	-0.1	0.401	626	0.922428	0.88751
Anterior Coma 3mm	Choroidal Thickness-subfoveal	-0.1	0.401	627	0.920957	0.88751
Kmean back	EDI-Horizontal	0.95	0.402	628	0.921783	0.88751
SIb	GCL	-0.095	0.402	629	0.920318	0.88751
EIf	Parafovea Temporal	0.095	0.402	630	0.918857	0.88751
ASA6mm	EDI-Horizontal	-0.095	0.404	631	0.921965	0.88751
Pupil size	EDI-Horizontal	0.094	0.405	632	0.922785	0.88751
Anterior HOA 6mm	DCP-Parafoveal	-0.097	0.405	633	0.921327	0.88751
Anterior Coma 3mm	SCP-Parafoveal	-0.097	0.405	634	0.919874	0.88751
Total RMS 6mm	IRL	0.094	0.406	635	0.920693	0.88751
Anterior Astigmat 6mm	NFA	-0.097	0.406	636	0.919245	0.88751
Anterior Astigmat 3mm	Parafovea Nasal	0.094	0.406	637	0.917802	0.88751
Total RMS 6mm	DCP-Perifoveal	-0.097	0.407	638	0.918621	0.88751
Total Trefoil 3mm	DCP-Perifoveal	-0.096	0.407	639	0.917183	0.88751
Anterior Astigmat 3mm	Choroidal Thickness-subfoveal	0.099	0.407	640	0.91575	0.88751
CSIf	IRL	-0.094	0.408	641	0.916568	0.88751
SIb	IPL	-0.094	0.408	642	0.91514	0.88751
Total RMS 6mm	DCP-Parafoveal	-0.096	0.41	643	0.918196	0.88751
Total Trefoil 6mm	FAZ	0.096	0.41	644	0.91677	0.88751
Anterior Trefoil 3mm	SCP-Foveal	0.095	0.412	645	0.919814	0.88751
Total RMS 6mm	ORL	0.093	0.414	646	0.922848	0.88751
Total SA 3mm	EDI-Horizontal	0.093	0.414	647	0.921422	0.88751
HOA6mm	SCP-Foveal	0.095	0.415	648	0.922222	0.88751
Anterior HOA 3mm	D-Whole	-0.095	0.415	649	0.920801	0.88751
OPD6mm	ORL	0.092	0.415	650	0.919385	0.88751
SIf	DCP-Foveal	-0.095	0.416	651	0.920184	0.88751
Anterior RMS 3mm	DCP-Perifoveal	-0.094	0.417	652	0.920982	0.88751
Total SA 3mm	INL	0.092	0.418	653	0.921776	0.88751
Kmean back	Parafovea Nasal	0.092	0.419	654	0.922569	0.88751
Total HOA 3mm	SCP-Foveal	0.094	0.42	655	0.923359	0.88751
CSIf	DCP-Perifoveal	-0.094	0.421	656	0.924146	0.88751
Total HOA 6mm	CCPFA	-0.094	0.421	657	0.92274	0.88751
Total Coma 3mm	SCP-Foveal	0.093	0.422	658	0.923526	0.88751
Anterior RMS 3mm	DCP-Parafoveal	-0.093	0.422	659	0.922124	0.88751
Kmax front	SCP-Whole	-0.093	0.423	660	0.922909	0.88751
Anterior Trefoil 3mm	SCP-Perifoveal	0.093	0.423	661	0.921513	0.88751
Total HOA 6mm	SCP-Foveal	0.093	0.424	662	0.922296	0.88751
Total HOA 3mm	CCPFA	-0.093	0.424	663	0.920905	0.88751
OPD6mm	DCP-Perifoveal	-0.093	0.424	664	0.919518	0.88751
Anterior Astigmat 3mm	DCP-Parafoveal	-0.093	0.425	665	0.920301	0.88751
Pupil size	IPL	0.09	0.426	666	0.921081	0.88751
Total Trefoil 6mm	CVI	-0.095	0.426	667	0.9197	0.88751
Anterior Trefoil 6mm	RPE	-0.09	0.427	668	0.920479	0.88751
CCT	NFA	0.092	0.428	669	0.921256	0.88751
CSIf	Choroidal Thickness-temporal	0.095	0.428	670	0.919881	0.88751
Total SA 3mm	SCP-Whole	0.092	0.428	671	0.91851	0.88751
SR6mm	LCA	0.095	0.428	672	0.917143	0.88751
Kmax front	EDI-Vertical	0.09	0.429	673	0.91792	0.88751
HOA6mm	CCPFA	-0.092	0.429	674	0.916558	0.88751
Total RMS 3mm	SCP-Parafoveal	-0.092	0.429	675	0.9152	0.88751
OPD6mm	FAZ	0.092	0.429	676	0.913846	0.88751
Kmean back	TCA	-0.094	0.43	677	0.914623	0.88751
EIf	Parafovea Inferior	0.089	0.43	678	0.913274	0.88751
Total RMS 6mm	FAZ	0.092	0.43	679	0.911929	0.88751
Total Astigmat 3mm	Choroidal Thickness-subfoveal	0.094	0.43	680	0.910588	0.88751
Total Trefoil 3mm	NFA	-0.092	0.43	681	0.909251	0.88751
Total Coma 6mm	Choroidal Thickness-nasal	-0.094	0.431	682	0.910029	0.88751
Anterior Trefoil 3mm	NFA	-0.092	0.431	683	0.908697	0.88751
OPD3mm	TCA	0.094	0.432	684	0.909474	0.88751
SR6mm	ONL	0.089	0.433	685	0.910248	0.88751
SR6mm	Parafovea Inferior	-0.089	0.434	686	0.91102	0.88751
SR3mm	CMT	-0.089	0.434	687	0.909694	0.88751
CSIf	CCPFA	-0.91	0.435	688	0.910465	0.88751
CSIf	RPE	-0.088	0.435	689	0.909144	0.88751
SIb	SCP-Parafoveal	-0.091	0.435	690	0.907826	0.88751
Anterior HOA 6mm	SCP-Perifoveal	-0.091	0.435	691	0.906512	0.88751
Anterior Coma 6mm	IPL	-0.088	0.435	692	0.905202	0.88751
Anterior SA 3mm	OPL	-0.088	0.435	693	0.903896	0.88751
Total Astigmat 6mm	IRL	0.088	0.436	694	0.904669	0.88751
Anterior Astigmat 3mm	DCP-Perifoveal	-0.091	0.436	695	0.903367	0.88751
Kmax back	NFA	-0.091	0.437	696	0.904138	0.88751
Total Astigmat 6mm	Choroidal Thickness-nasal	0.093	0.437	697	0.902841	0.88751
Total Trefoil 6mm	SCP-Foveal	0.091	0.437	698	0.901547	0.88751
CCT	GCL	0.088	0.439	699	0.904378	0.88751
CCT	Choroidal Thickness-temporal	-0.093	0.439	700	0.903086	0.88751
CSIf	NFA	0.09	0.439	701	0.901797	0.88751
Total Trefoil 6mm	IRL	0.088	0.44	702	0.902564	0.88751
OPD6mm	LCA	-0.092	0.44	703	0.90128	0.88751
Anterior HOA 6mm	SCP-Parafoveal	-0.09	0.441	704	0.902045	0.88751
CCT	SCP-Foveal	-0.089	0.442	705	0.902809	0.88751
Total Trefoil 3mm	CCPFA	-0.089	0.442	706	0.90153	0.88751
EIf	DCP-Parafoveal	-0.089	0.443	707	0.902291	0.88751
Total Coma 6mm	NFA	-0.089	0.443	708	0.901017	0.88751
Total Astigmat 3mm	DCP-Perifoveal	-0.089	0.443	709	0.899746	0.88751
OPD3mm	ONL	-0.087	0.443	710	0.898479	0.88751
TCT	NFA	0.089	0.444	711	0.899241	0.88751
Total SA 6mm	Parafovea Temporal	0.087	0.444	712	0.897978	0.88751
Anterior Coma 6mm	Parafovea Inferior	0.087	0.444	713	0.896718	0.88751
EIb	SCP-Perifoveal	-0.089	0.445	714	0.897479	0.88751
Anterior RMS 6mm	NFA	-0.089	0.445	715	0.896224	0.88751
Anterior Coma 6mm	CMT	0.087	0.445	716	0.894972	0.88751
Anterior Coma 6mm	Parafovea Temporal	0.087	0.445	717	0.893724	0.88751
SIf	NFA	-0.89	0.446	718	0.894485	0.88751
Total Coma 6mm	SCP-Parafoveal	-0.089	0.446	719	0.893241	0.88751
Total SA 6mm	LCA	0.091	0.446	720	0.892	0.88751
Total SA 3mm	OPL	-0.086	0.446	721	0.890763	0.88751
Total SA 3mm	D-Whole	-0.088	0.447	722	0.891524	0.88751
Anterior RMS 3mm	Parafovea Nasal	0.086	0.447	723	0.89029	0.88751
Anterior HOA 3mm	SCP-Parafoveal	-0.089	0.447	724	0.889061	0.88751
TCT	Choroidal Thickness-nasal	-0.091	0.448	725	0.889821	0.88751
Total Coma 3mm	CMT	0.086	0.449	726	0.890579	0.88751
ASA6mm	ORL	0.086	0.449	727	0.889354	0.88751
Anterior Trefoil 6mm	SCP-Whole	0.088	0.449	728	0.888132	0.88751
Kmean back	Parafovea Superior	0.085	0.451	729	0.890864	0.88751
Total RMS 3mm	TCA	0.09	0.451	730	0.889644	0.88751
Anterior HOA 6mm	IPL	-0.085	0.451	731	0.888427	0.88751
OPD3mm	D-Whole	-0.088	0.452	732	0.88918	0.88751
SIf	D-Whole	-0.087	0.453	733	0.889932	0.88751
Total Astigmat 6mm	ORL	0.085	0.453	734	0.888719	0.88751
Anterior HOA 3mm	RPE	-0.085	0.453	735	0.88751	0.88751
EIf	IRL	0.085	0.454	736	0.888261	0.888261
Total Coma 3mm	Choroidal Thickness-nasal	-0.089	0.456	737	0.890963	0.89088
SR6mm	DCP-Foveal	0.087	0.457	738	0.891707	0.89088
Total RMS 3mm	D-Whole	-0.086	0.458	739	0.892449	0.89088
Total Astigmat 3mm	Parafovea Nasal	0.084	0.459	740	0.893189	0.89088
Total Astigmat 3mm	D-Whole	-0.086	0.46	741	0.893927	0.89088
Total Coma 6mm	FAZ	0.086	0.461	742	0.894663	0.89088
Total Trefoil 6mm	Parafovea Temporal	0.083	0.461	743	0.893459	0.89088
Astigmatism	DCP-Foveal	-0.86	0.462	744	0.894194	0.89088
Thinnest location	Parafovea Inferior	-0.083	0.462	745	0.892993	0.89088
Pupil size	INL	0.083	0.463	746	0.893727	0.89088
Anterior Trefoil 3mm	CVI	-0.088	0.463	747	0.89253	0.89088
EIb	EDI-Vertical	-0.083	0.464	748	0.893262	0.89088
Anterior Coma 6mm	SCP-Parafoveal	-0.085	0.464	749	0.892069	0.89088
Anterior Astigmat 3mm	ORL	0.01	0.464	750	0.89088	0.89088
Anterior RMS 6mm	Parafovea Nasal	0.083	0.466	751	0.893529	0.892518
Kmean back	CMT	0.083	0.467	752	0.894255	0.892518
Total Trefoil 6mm	Choroidal Thickness-subfoveal	-0.087	0.467	753	0.893068	0.892518
Total RMS 3mm	ONL	-0.082	0.469	754	0.895703	0.892518
Total RMS 3mm	LCA	-0.086	0.472	755	0.900238	0.892518
Anterior HOA 6mm	EDI-Horizontal	-0.081	0.473	756	0.900952	0.892518
Kmean back	INL	-0.081	0.474	757	0.901664	0.892518
Total HOA 6mm	Parafovea Nasal	0.081	0.474	758	0.900475	0.892518
HOA3mm	CCPFA	-0.083	0.475	759	0.901186	0.892518
HOA3mm	TCA	-0.085	0.475	760	0.9	0.892518
HOA6mm	Parafovea Nasal	0.081	0.476	761	0.90071	0.892518
ASA6mm	TCA	0.085	0.479	762	0.905197	0.892518
Pupil size	Choroidal Thickness-temporal	-0.084	0.481	763	0.907785	0.892518
EIf	TCA	-0.084	0.481	764	0.906597	0.892518
Anterior SA 3mm	D-Whole	-0.082	0.481	765	0.905412	0.892518
OPD3mm	NFA	-0.082	0.481	766	0.90423	0.892518
OPD3mm	IRL	0.08	0.481	767	0.903051	0.892518
Anterior RMS 3mm	Choroidal Thickness-temporal	0.084	0.482	768	0.90375	0.892518
Kmax back	LCA	0.084	0.483	769	0.904447	0.892518
ASA6mm	LCA	0.084	0.483	770	0.903273	0.892518
Total SA 3mm	CVI	-0.084	0.485	771	0.905837	0.892518
Anterior HOA 3mm	IPL	-0.079	0.485	772	0.904663	0.892518
Anterior HOA 3mm	CCPFA	-0.081	0.486	773	0.905356	0.892518
Anterior Astigmat 3mm	D-Whole	-0.081	0.486	774	0.904186	0.892518
Anterior Coma 3mm	EDI-Horizontal	-0.079	0.486	775	0.903019	0.892518
Total Astigmat 3mm	CMT	0.079	0.487	776	0.903711	0.892518
Kmean back	IPL	0.079	0.488	777	0.904402	0.892518
Anterior RMS 3mm	ONL	-0.078	0.489	778	0.90509	0.892518
Anterior Coma 3mm	CVI	-0.083	0.489	779	0.903928	0.892518
Anterior Astigmat 3mm	CMT	0.078	0.49	780	0.904615	0.892518
Anterior RMS 3mm	D-Whole	-0.08	0.491	781	0.905301	0.892518
OPD3mm	LCA	-0.083	0.491	782	0.904143	0.892518
Thinnest location	Choroidal Thickness-nasal	-0.082	0.492	783	0.904828	0.892518
Total Astigmat 3mm	IPL	-0.078	0.492	784	0.903673	0.892518
SR3mm	GCL	0.078	0.492	785	0.902522	0.892518
Total RMS 6mm	D-Whole	-0.079	0.495	786	0.90687	0.892518
EIb	DCP-Foveal	-0.079	0.496	787	0.907548	0.892518
Anterior Trefoil 6mm	CVI	-0.082	0.496	788	0.906396	0.892518
Total HOA 3mm	Parafovea Temporal	0.077	0.497	789	0.907072	0.892518
CCT	RPE	-0.077	0.498	790	0.907747	0.892518
Total Astigmat 6mm	Parafovea Nasal	0.077	0.498	791	0.906599	0.892518
SR3mm	OPL	0.077	0.499	792	0.907273	0.892518
SIf	EDI-Horizontal	-0.077	0.5	793	0.907945	0.892518
Total HOA 6mm	EDI-Horizontal	-0.077	0.5	794	0.906801	0.892518
Total SA 6mm	CCPFA	-0.079	0.5	795	0.90566	0.892518
Total Trefoil 3mm	Parafovea Temporal	0.076	0.5	796	0.904523	0.892518
Thinnest location	EDI-Vertical	-0.076	0.501	797	0.905194	0.892518
Total Coma 6mm	CMT	0.076	0.501	798	0.90406	0.892518
Total Coma 3mm	Parafovea Temporal	0.076	0.501	799	0.902929	0.892518
Anterior Astigmat 3mm	ONL	-0.076	0.501	800	0.9018	0.892518
TCT	ONL	0.076	0.502	801	0.902472	0.892518
CSIb	TCA	0.08	0.502	802	0.901347	0.892518
HOA3mm	Choroidal Thickness-subfoveal	-0.08	0.503	803	0.902017	0.892518
Kmean front	Parafovea Temporal	0.076	0.504	804	0.902687	0.892518
CCT	OPL	0.076	0.504	805	0.901565	0.892518
HOA3mm	Parafovea Temporal	0.076	0.504	806	0.900447	0.892518
Pupil size	ONL	-0.076	0.505	807	0.901115	0.892518
Total RMS 3mm	IRL	0.076	0.505	808	0.9	0.892518
Anterior RMS 6mm	IRL	0.076	0.505	809	0.898888	0.892518
Anterior HOA 6mm	NFA	-0.078	0.505	810	0.897778	0.892518
Anterior Coma 3mm	SCP-Perifoveal	-0.078	0.505	811	0.896671	0.892518
Astigmatism	DCP-Perifoveal	-0.078	0.506	812	0.89734	0.892518
Total SA 6mm	Choroidal Thickness-subfoveal	0.08	0.506	813	0.896236	0.892518
OPD6mm	D-Whole	-0.077	0.506	814	0.895135	0.892518
OPD3mm	Choroidal Thickness-temporal	0.08	0.506	815	0.894037	0.892518
Total SA 6mm	SCP-Foveal	0.077	0.507	816	0.894706	0.892518
Total SA 3mm	Parafovea Temporal	0.075	0.507	817	0.893611	0.892518
Anterior HOA 6mm	TCA	-0.079	0.507	818	0.892518	0.892518
Anterior Astigmat 6mm	DCP-Perifoveal	-0.077	0.508	819	0.893187	0.892765
Thinnest location	IPL	-0.075	0.509	820	0.893854	0.892765
ASA6mm	SCP-Whole	0.077	0.509	821	0.892765	0.892765
Total Trefoil 6mm	DCP-Perifoveal	-0.077	0.511	822	0.895182	0.894334
Kmax front	IPL	-0.074	0.512	823	0.895844	0.894334
Anterior Astigmat 6mm	EDI-Vertical	0.074	0.512	824	0.894757	0.894334
Total RMS 3mm	ORL	0.074	0.513	825	0.895418	0.894334
Anterior RMS 6mm	D-Whole	-0.076	0.513	826	0.894334	0.894334
CSIf	SCP-Foveal	-0.076	0.514	827	0.894994	0.894994
Total SA 6mm	OPL	0.074	0.516	828	0.897391	0.895229
Total Trefoil 6mm	Parafovea Nasal	0.074	0.516	829	0.896309	0.895229
Total RMS 3mm	NFA	-0.076	0.516	830	0.895229	0.895229
Total Trefoil 6mm	OPL	0.074	0.517	831	0.895884	0.895884
Kmax back	Choroidal Thickness-subfoveal	0.077	0.519	832	0.898269	0.897191
Total SA 3mm	Choroidal Thickness-temporal	0.077	0.519	833	0.897191	0.897191
Anterior Coma 3mm	Parafovea Nasal	-0.073	0.52	834	0.897842	0.897842
Total RMS 3mm	Choroidal Thickness-temporal	0.077	0.521	835	0.898491	0.898083
Anterior Coma 6mm	NFA	-0.075	0.522	836	0.899139	0.898083
CCT	Parafovea Superior	0.073	0.523	837	0.899785	0.898083
Total Astigmat 6mm	SCP-Whole	-0.074	0.524	838	0.90043	0.898083
Total Coma 6mm	Parafovea Temporal	0.072	0.525	839	0.901073	0.898083
Total Coma 3mm	EDI-Horizontal	-0.072	0.525	840	0.9	0.898083
Total RMS 6mm	Choroidal Thickness-nasal	0.076	0.526	841	0.900642	0.898083
Anterior Trefoil 6mm	FAZ	0.074	0.526	842	0.899572	0.898083
Anterior Trefoil 6mm	OPL	0.072	0.526	843	0.898505	0.898083
Astigmatism	DCP-Parafoveal	-0.74	0.527	844	0.899147	0.898083
Total Astigmat 6mm	FAZ	0.074	0.527	845	0.898083	0.898083
HOA6mm	EDI-Horizontal	-0.071	0.529	846	0.900426	0.899362
OPD6mm	Choroidal Thickness-nasal	0.075	0.529	847	0.899362	0.899362
Total HOA 6mm	IRL	0.071	0.531	848	0.901698	0.901698
Total Trefoil 3mm	SCP-Whole	0.073	0.532	849	0.902332	0.902332
Kmax back	OPL	0.7	0.535	850	0.906353	0.902662
Thinnest location	Parafovea Temporal	0.07	0.535	851	0.905288	0.902662
Anterior HOA 3mm	Parafovea Nasal	-0.07	0.535	852	0.904225	0.902662
Anterior Trefoil 3mm	DCP-Perifoveal	-0.072	0.535	853	0.903165	0.902662
HOA6mm	IRL	0.7	0.537	854	0.90548	0.902662
EIb	Parafovea Inferior	0.07	0.538	855	0.906105	0.902662
Total Coma 6mm	SCP-Foveal	0.072	0.538	856	0.905047	0.902662
Total RMS 3mm	Parafovea Superior	0.07	0.54	857	0.907351	0.902662
Anterior Trefoil 6mm	GCL	0.069	0.54	858	0.906294	0.902662
Anterior Trefoil 3mm	Parafovea Inferior	0.07	0.54	859	0.905239	0.902662
Total Trefoil 6mm	GCL	0.069	0.541	860	0.90586	0.902662
SR6mm	TCA	-0.073	0.541	861	0.904808	0.902662
TCT	GCL	0.069	0.542	862	0.905429	0.902662
Total SA 6mm	D-Whole	0.071	0.543	863	0.906049	0.902662
Anterior Astigmat 6mm	SCP-Parafoveal	-0.071	0.543	864	0.905	0.902662
SIb	OPL	-0.069	0.545	865	0.907283	0.902662
OPD3mm	ORL	0.069	0.545	866	0.906236	0.902662
Kmax front	LCA	-0.072	0.546	867	0.906851	0.902662
EIb	SCP-Foveal	0.07	0.546	868	0.905806	0.902662
Total SA 3mm	Parafovea Superior	0.068	0.546	869	0.904764	0.902662
Anterior Astigmat 6mm	D-Whole	-0.07	0.546	870	0.903724	0.902662
Total Trefoil 6mm	EDI-Vertical	-0.068	0.547	871	0.90434	0.902662
Anterior Astigmat 6mm	FAZ	0.07	0.547	872	0.903303	0.902662
TCT	SCP-Perifoveal	0.07	0.548	873	0.903918	0.902662
Anterior RMS 6mm	DCP-Parafoveal	-0.07	0.548	874	0.902883	0.902662
CCT	IRL	0.068	0.55	875	0.905143	0.902662
Astigmatism	D-Whole	-0.07	0.551	876	0.905753	0.902662
Kmean front	EDI-Horizontal	0.068	0.551	877	0.904721	0.902662
TCT	Parafovea Superior	0.068	0.551	878	0.90369	0.902662
HOA6mm	SCP-Perifoveal	-0.069	0.551	879	0.902662	0.902662
Kmax back	IPL	0.067	0.554	880	0.906545	0.904538
ASA6mm	OPL	0.067	0.556	881	0.908785	0.904538
Thinnest location	SCP-Whole	0.068	0.557	882	0.909388	0.904538
Anterior RMS 3mm	Choroidal Thickness-subfoveal	0.07	0.557	883	0.908358	0.904538
OPD6mm	Choroidal Thickness-subfoveal	0.07	0.557	884	0.90733	0.904538
SR6mm	GCL	0.067	0.558	885	0.907932	0.904538
Total Coma 6mm	EDI-Vertical	0.066	0.56	886	0.910158	0.904538
Total Trefoil 3mm	D-Whole	-0.068	0.56	887	0.909132	0.904538
OPD3mm	Parafovea Superior	0.066	0.56	888	0.908108	0.904538
Anterior Astigmat 3mm	IPL	-0.66	0.561	889	0.908706	0.904538
Total HOA 6mm	SCP-Perifoveal	-0.067	0.565	890	0.914157	0.904538
Anterior RMS 3mm	LCA	-0.069	0.565	891	0.913131	0.904538
Anterior SA 3mm	DCP-Parafoveal	-0.067	0.565	892	0.912108	0.904538
Astigmatism	CMT	0.065	0.567	893	0.914311	0.904538
Pupil size	DCP-Parafoveal	-0.067	0.567	894	0.913289	0.904538
SIb	IRL	-0.065	0.567	895	0.912268	0.904538
EIb	ONL	-0.065	0.567	896	0.91125	0.904538
Total SA 6mm	CVI	-0.069	0.567	897	0.910234	0.904538
Anterior RMS 3mm	ORL	0.065	0.569	898	0.912428	0.904538
ASA6mm	Parafovea Inferior	0.064	0.57	899	0.913014	0.904538
Kmax back	SCP-Foveal	0.066	0.572	900	0.9152	0.904538
HOA3mm	IRL	0.064	0.572	901	0.914184	0.904538
Anterior SA 3mm	IPL	-0.064	0.572	902	0.913171	0.904538
Total Coma 6mm	EDI-Horizontal	-0.064	0.575	903	0.916944	0.904538
Pupil size	CCPFA	0.065	0.576	904	0.917522	0.904538
Kmean back	D-Whole	0.065	0.576	905	0.916508	0.904538
SIb	CVI	-0.067	0.576	906	0.915497	0.904538
Total SA 6mm	DCP-Perifoveal	0.065	0.576	907	0.914487	0.904538
Anterior RMS 6mm	Choroidal Thickness-nasal	0.067	0.576	908	0.91348	0.904538
ASA6mm	GCL	0.063	0.576	909	0.912475	0.904538
Astigmatism	LCA	-0.067	0.577	910	0.913055	0.904538
TCT	INL	-0.063	0.578	911	0.913633	0.904538
Thinnest location	D-Whole	0.065	0.578	912	0.912632	0.904538
Anterior Coma 3mm	D-Whole	-0.065	0.578	913	0.911632	0.904538
Kmax front	SCP-Parafoveal	-0.065	0.579	914	0.91221	0.904538
Anterior Coma 6mm	GCL	-0.63	0.579	915	0.911213	0.904538
Anterior RMS 3mm	IRL	0.063	0.579	916	0.910218	0.904538
Anterior HOA 3mm	DCP-Parafoveal	-0.065	0.579	917	0.909226	0.904538
Anterior Coma 3mm	CMT	0.063	0.579	918	0.908235	0.904538
EIf	ONL	-0.063	0.581	919	0.910381	0.904538
Total Coma 6mm	DCP-Foveal	-0.064	0.581	920	0.909391	0.904538
Total SA 6mm	EDI-Vertical	0.063	0.581	921	0.908404	0.904538
Kmax back	SCP-Parafoveal	0.064	0.582	922	0.90898	0.904538
Total Astigmat 6mm	EDI-Vertical	0.062	0.582	923	0.907996	0.904538
Anterior Astigmat 6mm	IRL	0.062	0.584	924	0.91013	0.904538
OPD3mm	Choroidal Thickness-subfoveal	0.066	0.584	925	0.909146	0.904538
Kmean back	DCP-Parafoveal	0.064	0.585	926	0.909719	0.904538
Total HOA 6mm	FAZ	0.064	0.585	927	0.908738	0.904538
Anterior SA 3mm	CVI	0.065	0.585	928	0.907759	0.904538
Anterior Coma 6mm	DCP-Foveal	-0.064	0.586	929	0.908332	0.904538
Kmax front	DCP-Parafoveal	-0.063	0.588	930	0.910452	0.904538
Anterior Coma 6mm	EDI-Horizontal	-0.061	0.589	931	0.91102	0.904538
Total SA 3mm	DCP-Perifoveal	-0.063	0.59	932	0.911588	0.904538
Total HOA 6mm	IPL	-0.061	0.591	933	0.912154	0.904538
Total SA 6mm	GCL	0.061	0.591	934	0.911178	0.904538
Total Coma 3mm	IPL	-0.061	0.592	935	0.911743	0.904538
Anterior Astigmat 6mm	OPL	0.061	0.592	936	0.910769	0.904538
Anterior HOA 3mm	NFA	-0.063	0.592	937	0.909797	0.904538
Anterior Astigmat 3mm	Parafovea Superior	0.061	0.592	938	0.908827	0.904538
Anterior SA 3mm	IRL	-0.061	0.592	939	0.907859	0.904538
Total Coma 6mm	Parafovea Inferior	0.06	0.594	940	0.909957	0.904538
Total SA 6mm	Parafovea Superior	0.06	0.594	941	0.90899	0.904538
Total HOA 3mm	Choroidal Thickness-nasal	-0.064	0.594	942	0.908025	0.904538
Pupil size	SCP-Parafoveal	-0.062	0.595	943	0.90859	0.904538
Total RMS 3mm	IPL	-0.06	0.595	944	0.907627	0.904538
Anterior Trefoil 6mm	IRL	0.06	0.595	945	0.906667	0.904538
Astigmatism	ORL	0.06	0.596	946	0.90723	0.904538
CCT	DCP-Parafoveal	-0.062	0.596	947	0.906272	0.904538
Total Trefoil 3mm	SCP-Foveal	0.062	0.596	948	0.905316	0.904538
HOA6mm	IPL	-0.06	0.597	949	0.90588	0.904538
Anterior Astigmat 3mm	OPL	-0.06	0.597	950	0.904926	0.904538
TCT	DCP-Parafoveal	-0.062	0.598	951	0.905489	0.904538
Thinnest location	NFA	-0.061	0.598	952	0.904538	0.904538
Anterior HOA 6mm	DCP-Foveal	-0.061	0.6	953	0.906611	0.905263
Total Trefoil 3mm	SCP-Parafoveal	0.061	0.602	954	0.908679	0.905263
Anterior RMS 3mm	IPL	-0.059	0.602	955	0.907728	0.905263
TCT	OPL	0.059	0.604	956	0.909791	0.905263
Anterior Trefoil 6mm	Parafovea Nasal	0.059	0.604	957	0.90884	0.905263
SR6mm	CMT	-0.059	0.605	958	0.909395	0.905263
Anterior Coma 6mm	Choroidal Thickness-nasal	-0.061	0.608	959	0.912951	0.905263
SR6mm	Parafovea Nasal	-0.058	0.608	960	0.912	0.905263
HOA6mm	EDI-Vertical	0.058	0.609	961	0.912549	0.905263
Total RMS 3mm	Choroidal Thickness-subfoveal	0.061	0.609	962	0.911601	0.905263
Kmean back	EDI-Vertical	0.058	0.61	963	0.91215	0.905263
CSIf	D-Whole	-0.059	0.611	964	0.912697	0.905263
HOA6mm	SCP-Parafoveal	-0.059	0.612	965	0.913244	0.905263
Anterior Astigmat 6mm	Parafovea Inferior	-0.058	0.612	966	0.912298	0.905263
SIf	FAZ	0.059	0.614	967	0.914333	0.905263
CSIb	Parafovea Inferior	0.057	0.614	968	0.913388	0.905263
HOA6mm	FAZ	0.059	0.614	969	0.912446	0.905263
HOA6mm	TCA	-0.06	0.614	970	0.911505	0.905263
Total HOA 6mm	TCA	-0.06	0.614	971	0.910566	0.905263
Anterior RMS 3mm	Parafovea Superior	0.057	0.614	972	0.90963	0.905263
Anterior SA 3mm	SCP-Foveal	0.059	0.614	973	0.908695	0.905263
Thinnest location	EDI-Horizontal	-0.057	0.615	974	0.90924	0.905263
CSIb	Parafovea Nasal	-0.057	0.615	975	0.908308	0.905263
Total Astigmat 6mm	SCP-Parafoveal	-0.059	0.615	976	0.907377	0.905263
Total Trefoil 6mm	ORL	0.057	0.615	977	0.906448	0.905263
Anterior Coma 3mm	DCP-Parafoveal	-0.058	0.617	978	0.908466	0.905263
CSIb	DCP-Perifoveal	-0.058	0.618	979	0.909009	0.905263
Total RMS 6mm	Parafovea Superior	0.056	0.619	980	0.909551	0.905263
Total Coma 6mm	Parafovea Superior	-0.056	0.619	981	0.908624	0.905263
Kmax front	OPL	-0.056	0.62	982	0.909165	0.905263
Kmean back	RPE	0.056	0.62	983	0.90824	0.905263
Anterior RMS 6mm	DCP-Foveal	-0.058	0.62	984	0.907317	0.905263
Anterior RMS 3mm	NFA	-0.058	0.62	985	0.906396	0.905263
Total RMS 6mm	Choroidal Thickness-subfoveal	0.059	0.621	986	0.906937	0.905263
SR6mm	Choroidal Thickness-subfoveal	-0.059	0.621	987	0.906018	0.905263
EIb	RPE	0.056	0.622	988	0.906559	0.905263
Total Trefoil 6mm	DCP-Foveal	0.057	0.623	989	0.907098	0.905263
CCT	SCP-Perifoveal	0.057	0.624	990	0.907636	0.905263
OPD6mm	Parafovea Inferior	0.055	0.626	991	0.909627	0.905263
Total HOA 6mm	SCP-Parafoveal	-0.057	0.627	992	0.910161	0.905263
Total HOA 3mm	IPL	-0.055	0.627	993	0.909245	0.905263
ASA6mm	DCP-Foveal	0.057	0.627	994	0.90833	0.905263
OPD3mm	IPL	-0.055	0.628	995	0.908864	0.905263
EIf	SCP-Perifoveal	-0.056	0.629	996	0.909398	0.905263
EIf	FAZ	0.056	0.63	997	0.90993	0.905263
CCT	Parafovea Nasal	0.055	0.631	998	0.910461	0.905263
Anterior Trefoil 6mm	DCP-Perifoveal	-0.056	0.631	999	0.90955	0.905263
Pupil size	SCP-Whole	-0.056	0.632	1000	0.91008	0.905263
Anterior Trefoil 6mm	Parafovea Inferior	0.054	0.632	1001	0.909171	0.905263
Pupil size	Parafovea Temporal	0.054	0.633	1002	0.909701	0.905263
Anterior Coma 3mm	NFA	-0.056	0.633	1003	0.908794	0.905263
Astigmatism	IPL	-0.054	0.634	1004	0.909323	0.905263
Kmax front	SCP-Foveal	-0.055	0.635	1005	0.909851	0.905263
Total Coma 3mm	DCP-Foveal	-0.055	0.635	1006	0.908946	0.905263
Total Coma 6mm	GCL	-0.054	0.636	1007	0.909474	0.905263
Anterior HOA 6mm	SCP-Foveal	0.055	0.636	1008	0.908571	0.905263
Thinnest location	FAZ	-0.055	0.637	1009	0.909098	0.905263
EIf	EDI-Vertical	0.054	0.637	1010	0.908198	0.905263
Total RMS 6mm	Parafovea Inferior	0.054	0.637	1011	0.9073	0.905263
Total SA 6mm	DCP-Parafoveal	-0.055	0.638	1012	0.907826	0.905263
Total Coma 3mm	Choroidal Thickness-subfoveal	-0.056	0.638	1013	0.90693	0.905263
Anterior HOA 3mm	SCP-Foveal	0.055	0.638	1014	0.906036	0.905263
Anterior HOA 3mm	CMT	0.053	0.639	1015	0.906562	0.905263
Total HOA 6mm	EDI-Vertical	0.053	0.641	1016	0.908504	0.905263
Kmean back	Choroidal Thickness-subfoveal	-0.056	0.642	1017	0.909027	0.905263
Total Astigmat 6mm	OPL	0.053	0.642	1018	0.908134	0.905263
Total Astigmat 3mm	Parafovea Superior	0.053	0.643	1019	0.908656	0.905263
Anterior Coma 3mm	Parafovea Superior	-0.053	0.643	1020	0.907765	0.905263
SIb	Parafovea Temporal	-0.052	0.644	1021	0.908286	0.905263
Total Trefoil 3mm	IRL	0.052	0.644	1022	0.907397	0.905263
Anterior Astigmat 6mm	ORL	0.052	0.644	1023	0.90651	0.905263
EIf	DCP-Foveal	-0.054	0.645	1024	0.907031	0.905263
Anterior SA 3mm	SCP-Parafoveal	-0.054	0.645	1025	0.906146	0.905263
SR3mm	ONL	0.052	0.645	1026	0.905263	0.905263
OPD6mm	TCA	0.055	0.646	1027	0.905784	0.905784
Anterior Coma 6mm	SCP-Foveal	0.053	0.647	1028	0.906304	0.906304
Thinnest location	SCP-Foveal	0.053	0.648	1029	0.906822	0.906822
Anterior RMS 6mm	Parafovea Inferior	0.052	0.65	1030	0.908738	0.908738
Kmean back	Choroidal Thickness-temporal	-0.054	0.651	1031	0.909253	0.908887
Anterior Coma 6mm	Choroidal Thickness-subfoveal	-0.054	0.652	1032	0.909767	0.908887
ASA6mm	Choroidal Thickness-subfoveal	0.054	0.652	1033	0.908887	0.908887
Total SA 6mm	ORL	0.051	0.653	1034	0.9094	0.9094
Kmax front	EDI-Horizontal	-0.051	0.655	1035	0.911304	0.910568
Kmean front	IRL	-0.051	0.656	1036	0.911815	0.910568
Pupil size	Parafovea Nasal	0.05	0.657	1037	0.912324	0.910568
Total SA 6mm	SCP-Whole	0.052	0.657	1038	0.911445	0.910568
SR3mm	SCP-Foveal	0.052	0.657	1039	0.910568	0.910568
CSIf	Parafovea Superior	0.05	0.659	1040	0.912462	0.911585
CSIf	Choroidal Thickness-nasal	0.053	0.659	1041	0.911585	0.911585
Total Astigmat 3mm	LCA	-0.053	0.66	1042	0.912092	0.912092
Kmax back	CMT	-0.05	0.661	1043	0.912598	0.912598
Astigmatism	TCA	0.052	0.664	1044	0.915862	0.914004
CSIb	Choroidal Thickness-nasal	0.052	0.664	1045	0.914986	0.914004
Kmax front	Parafovea Nasal	0.049	0.666	1046	0.916864	0.914004
Kmean back	NFA	-0.05	0.666	1047	0.915989	0.914004
Total SA 3mm	CCPFA	0.05	0.667	1048	0.916489	0.914004
Anterior Coma 3mm	DCP-Foveal	-0.05	0.667	1049	0.915615	0.914004
Total Trefoil 3mm	RPE	-0.049	0.668	1050	0.916114	0.914004
SR6mm	ORL	-0.049	0.668	1051	0.915243	0.914004
EIb	Choroidal Thickness-nasal	-0.051	0.669	1052	0.915741	0.914004
Total Astigmat 6mm	GCL	0.049	0.669	1053	0.914872	0.914004
Anterior Trefoil 3mm	Parafovea Superior	0.049	0.669	1054	0.914004	0.914004
Total Trefoil 3mm	CVI	-0.051	0.67	1055	0.914502	0.914502
Anterior Astigmat 6mm	EDI-Horizontal	-0.048	0.673	1056	0.917727	0.915127
Anterior Astigmat 6mm	Choroidal Thickness-nasal	0.051	0.673	1057	0.916859	0.915127
OPD6mm	Parafovea Superior	0.048	0.673	1058	0.915992	0.915127
SR6mm	DCP-Parafoveal	0.049	0.673	1059	0.915127	0.915127
Anterior HOA 3mm	SCP-Perifoveal	-0.049	0.674	1060	0.915623	0.915623
EIb	GCL	-0.048	0.676	1061	0.917474	0.916732
Anterior Astigmat 6mm	GCL	0.047	0.677	1062	0.917966	0.916732
Thinnest location	CVI	-0.05	0.678	1063	0.918457	0.916732
CSIb	Choroidal Thickness-temporal	0.05	0.678	1064	0.917594	0.916732
Total Astigmat 3mm	ORL	0.047	0.678	1065	0.916732	0.916732
Astigmatism	Choroidal Thickness-nasal	0.05	0.68	1066	0.918574	0.918319
Astigmatism	OPL	0.046	0.683	1067	0.921762	0.918319
EIb	NFA	-0.048	0.683	1068	0.920899	0.918319
Anterior HOA 3mm	GCL	-0.046	0.683	1069	0.920037	0.918319
Anterior Astigmat 3mm	IRL	0.046	0.683	1070	0.919178	0.918319
OPD6mm	OPL	0.046	0.683	1071	0.918319	0.918319
Anterior Coma 3mm	CCPFA	-0.047	0.685	1072	0.920149	0.920149
Total HOA 3mm	IRL	0.045	0.689	1073	0.92466	0.923799
Anterior Trefoil 6mm	DCP-Foveal	0.047	0.689	1074	0.923799	0.923799
Anterior RMS 6mm	Choroidal Thickness-subfoveal	0.048	0.69	1075	0.924279	0.924279
EIb	Parafovea Temporal	0.045	0.692	1076	0.926097	0.924477
Total SA 6mm	SCP-Parafoveal	0.046	0.692	1077	0.925237	0.924477
Total Coma 6mm	SCP-Whole	-0.046	0.693	1078	0.925714	0.924477
Total Trefoil 6mm	D-Whole	-0.046	0.694	1079	0.926191	0.924477
Anterior HOA 3mm	EDI-Vertical	-0.045	0.694	1080	0.925333	0.924477
SR3mm	DCP-Foveal	0.046	0.694	1081	0.924477	0.924477
Total Trefoil 6mm	Parafovea Inferior	0.044	0.696	1082	0.926285	0.924673
Total Coma 3mm	Parafovea Superior	-0.044	0.696	1083	0.925429	0.924673
EIb	OPL	-0.044	0.697	1084	0.925904	0.924673
Kmean front	ORL	0.044	0.698	1085	0.926378	0.924673
Kmax back	DCP-Parafoveal	0.045	0.698	1086	0.925525	0.924673
Anterior Trefoil 3mm	IRL	0.044	0.698	1087	0.924673	0.924673
Anterior Trefoil 3mm	SCP-Parafoveal	0.045	0.7	1088	0.926471	0.926092
SIb	Parafovea Inferior	-0.044	0.701	1089	0.926942	0.926092
Total SA 6mm	FAZ	-0.045	0.701	1090	0.926092	0.926092
Total RMS 6mm	OPL	0.044	0.702	1091	0.926563	0.926563
Total Trefoil 3mm	GCL	0.043	0.704	1092	0.928352	0.926654
Anterior Trefoil 6mm	SCP-Perifoveal	0.044	0.704	1093	0.927502	0.926654
Anterior SA 3mm	CCPFA	-0.044	0.704	1094	0.926654	0.926654
EIf	Choroidal Thickness-subfoveal	-0.045	0.705	1095	0.927123	0.926746
Total RMS 6mm	SCP-Foveal	0.044	0.706	1096	0.927591	0.926746
Total RMS 6mm	TCA	0.045	0.706	1097	0.926746	0.926746
Anterior Coma 3mm	IPL	-0.043	0.707	1098	0.927213	0.927213
Kmax front	Choroidal Thickness-subfoveal	0.045	0.709	1099	0.92899	0.928145
Anterior Astigmat 6mm	Choroidal Thickness-temporal	-0.045	0.709	1100	0.928145	0.928145
Total Astigmat 3mm	IRL	0.042	0.71	1101	0.92861	0.92861
Total Coma 3mm	Parafovea Nasal	-0.042	0.711	1102	0.929074	0.929074
CSIf	DCP-Parafoveal	0.043	0.714	1103	0.932149	0.931382
Total Coma 3mm	SCP-Perifoveal	-0.043	0.715	1104	0.932609	0.931382
EIb	SCP-Parafoveal	-0.042	0.716	1105	0.933068	0.931382
Total SA 3mm	Parafovea Nasal	0.041	0.716	1106	0.932224	0.931382
Anterior Trefoil 3mm	Parafovea Nasal	0.041	0.716	1107	0.931382	0.931382
Kmax back	TCA	0.043	0.718	1108	0.933141	0.931689
Total SA 6mm	SCP-Perifoveal	0.042	0.719	1109	0.933598	0.931689
Anterior Trefoil 3mm	D-Whole	-0.042	0.72	1110	0.934054	0.931689
Anterior Trefoil 3mm	OPL	0.041	0.72	1111	0.933213	0.931689
SIf	GCL	-0.041	0.721	1112	0.933669	0.931689
EIf	EDI-Horizontal	-0.04	0.721	1113	0.93283	0.931689
Anterior RMS 3mm	Parafovea Inferior	0.041	0.721	1114	0.931993	0.931689
Anterior HOA 6mm	Choroidal Thickness-subfoveal	-0.042	0.723	1115	0.93374	0.931689
ASA6mm	SCP-Perifoveal	0.041	0.723	1116	0.932903	0.931689
Kmax front	ONL	0.04	0.724	1117	0.933357	0.931689
TCT	Parafovea Nasal	0.04	0.724	1118	0.932522	0.931689
Anterior HOA 6mm	GCL	-0.04	0.724	1119	0.931689	0.931689
SIb	SCP-Foveal	0.041	0.725	1120	0.932143	0.932143
Total Coma 3mm	GCL	-0.04	0.727	1121	0.93388	0.93388
SR3mm	LCA	-0.042	0.728	1122	0.934332	0.934332
Kmax front	IRL	0.039	0.73	1123	0.936064	0.9344
HOA3mm	SCP-Perifoveal	-0.04	0.73	1124	0.935231	0.9344
ASA6mm	FAZ	-0.04	0.73	1125	0.9344	0.9344
Anterior Trefoil 3mm	IPL	-0.039	0.731	1126	0.934849	0.934468
Kmax back	Parafovea Temporal	-0.039	0.732	1127	0.935297	0.934468
Total Astigmat 6mm	EDI-Horizontal	-0.039	0.732	1128	0.934468	0.934468
OPD6mm	GCL	0.038	0.735	1129	0.937467	0.937467
Anterior RMS 3mm	OPL	-0.038	0.738	1130	0.94046	0.938413
Astigmatism	NFA	-0.039	0.739	1131	0.940902	0.938413
TCT	IRL	0.038	0.739	1132	0.940071	0.938413
Anterior Coma 6mm	Parafovea Superior	-0.038	0.739	1133	0.939241	0.938413
Anterior Coma 3mm	OPL	-0.038	0.739	1134	0.938413	0.938413
Anterior RMS 6mm	IPL	-0.038	0.741	1135	0.940123	0.93913
HOA3mm	IPL	-0.037	0.742	1136	0.940563	0.93913
Total Astigmat 6mm	DCP-Perifoveal	-0.038	0.742	1137	0.939736	0.93913
SIf	SCP-Perifoveal	-0.038	0.743	1138	0.940176	0.93913
Pupil size	ORL	-0.037	0.745	1139	0.941879	0.93913
SIb	DCP-Parafoveal	0.038	0.745	1140	0.941053	0.93913
Anterior HOA 3mm	Parafovea Temporal	0.037	0.745	1141	0.940228	0.93913
Anterior RMS 6mm	Parafovea Superior	0.037	0.746	1142	0.940665	0.93913
Total Astigmat 3mm	EDI-Horizontal	0.037	0.747	1143	0.941102	0.93913
Total RMS 6mm	GCL	0.036	0.748	1144	0.941538	0.93913
Total Coma 3mm	CCPFA	-0.037	0.748	1145	0.940716	0.93913
OPD6mm	SCP-Foveal	0.037	0.748	1146	0.939895	0.93913
Total Astigmat 6mm	IPL	0.036	0.749	1147	0.940331	0.93913
Total HOA 3mm	Parafovea Inferior	0.036	0.749	1148	0.939512	0.93913
Astigmatism	Parafovea Nasal	0.036	0.75	1149	0.939948	0.93913
Total Astigmat 3mm	OPL	-0.036	0.75	1150	0.93913	0.93913
Anterior HOA 6mm	Parafovea Nasal	0.036	0.751	1151	0.939566	0.939566
Anterior SA 3mm	Choroidal Thickness-nasal	0.038	0.752	1152	0.94	0.94
Kmean front	ONL	0.036	0.753	1153	0.940434	0.940434
EIb	Parafovea Superior	-0.036	0.754	1154	0.940867	0.940867
Anterior HOA 3mm	Parafovea Superior	-0.035	0.756	1155	0.942545	0.942545
Total Astigmat 3mm	NFA	-0.036	0.758	1156	0.944221	0.943918
Anterior Astigmat 6mm	Choroidal Thickness-subfoveal	0.038	0.759	1157	0.94465	0.943918
Total Trefoil 6mm	Parafovea Superior	-0.035	0.76	1158	0.945078	0.943918
SIf	SCP-Whole	0.036	0.761	1159	0.945505	0.943918
Kmean back	SCP-Foveal	0.035	0.762	1160	0.945931	0.943918
SIf	IPL	-0.034	0.762	1161	0.945116	0.943918
ASA6mm	Choroidal Thickness-nasal	0.036	0.762	1162	0.944303	0.943918
Pupil size	Parafovea Superior	-0.034	0.763	1163	0.944729	0.943918
Anterior HOA 3mm	OPL	-0.034	0.763	1164	0.943918	0.943918
Anterior Coma 6mm	EDI-Vertical	0.034	0.765	1165	0.945579	0.944768
Anterior SA 3mm	SCP-Whole	-0.035	0.765	1166	0.944768	0.944768
Pupil size	Choroidal Thickness-subfoveal	-0.036	0.766	1167	0.945193	0.945193
Total Trefoil 6mm	SCP-Whole	0.034	0.767	1168	0.945616	0.945616
OPD3mm	Parafovea Inferior	0.034	0.768	1169	0.946039	0.946039
Anterior Astigmat 3mm	LCA	-0.035	0.77	1170	0.947692	0.946883
Anterior SA 3mm	Parafovea Inferior	0.033	0.77	1171	0.946883	0.946883
Pupil size	SCP-Perifoveal	-0.034	0.773	1172	0.949761	0.94937
Total SA 6mm	IPL	0.033	0.774	1173	0.950179	0.94937
Total RMS 3mm	Parafovea Inferior	0.033	0.774	1174	0.94937	0.94937
Total Astigmat 6mm	TCA	0.034	0.775	1175	0.949787	0.949787
Total Astigmat 6mm	D-Whole	-0.033	0.777	1176	0.951429	0.949839
Anterior Coma 6mm	SCP-Whole	-0.033	0.777	1177	0.95062	0.949839
Anterior HOA 6mm	EDI-Vertical	0.032	0.778	1178	0.951036	0.949839
SIf	IRL	0.032	0.779	1179	0.95145	0.949839
Total Coma 3mm	EDI-Vertical	0.032	0.779	1180	0.950644	0.949839
Total SA 3mm	SCP-Foveal	-0.033	0.779	1181	0.949839	0.949839
Anterior Coma 3mm	Parafovea Temporal	0.031	0.782	1182	0.95269	0.951344
EIb	IPL	-0.031	0.783	1183	0.953102	0.951344
HOA3mm	Choroidal Thickness-nasal	-0.033	0.783	1184	0.952297	0.951344
ASA6mm	IPL	0.031	0.783	1185	0.951494	0.951344
Total Trefoil 3mm	SCP-Perifoveal	0.032	0.784	1186	0.951906	0.951344
Total HOA 3mm	DCP-Foveal	-0.032	0.785	1187	0.952317	0.951344
Anterior Coma 6mm	CCPFA	-0.032	0.785	1188	0.951515	0.951344
TCT	Choroidal Thickness-temporal	-0.032	0.787	1189	0.953137	0.951344
Anterior RMS 6mm	OPL	0.031	0.787	1190	0.952336	0.951344
EIf	Parafovea Nasal	0.03	0.789	1191	0.953955	0.951344
Total Coma 3mm	OPL	-0.03	0.789	1192	0.953154	0.951344
Total HOA 6mm	OPL	0.03	0.79	1193	0.953562	0.951344
Anterior Astigmat 6mm	Parafovea Superior	-0.03	0.79	1194	0.952764	0.951344
Anterior RMS 6mm	TCA	0.032	0.791	1195	0.953172	0.951344
CCT	INL	-0.03	0.792	1196	0.953579	0.951344
Total HOA 6mm	Parafovea Superior	0.03	0.793	1197	0.953985	0.951344
Total Trefoil 3mm	Parafovea Nasal	0.03	0.794	1198	0.954391	0.951344
Kmax back	Parafovea Nasal	0.029	0.795	1199	0.954796	0.951344
TCT	CVI	0.031	0.795	1200	0.954	0.951344
Total HOA 3mm	SCP-Whole	0.03	0.795	1201	0.953206	0.951344
Total Trefoil 3mm	IPL	-0.029	0.795	1202	0.952413	0.951344
Anterior Trefoil 3mm	RPE	-0.03	0.795	1203	0.951621	0.951344
SIb	D-Whole	-0.03	0.797	1204	0.953223	0.951344
SR3mm	IRL	-0.029	0.797	1205	0.952432	0.951344
Total Astigmat 6mm	Choroidal Thickness-subfoveal	0.031	0.798	1206	0.952836	0.951344
SR3mm	D-Whole	0.03	0.798	1207	0.952046	0.951344
CCT	CMT	0.029	0.799	1208	0.95245	0.951344
Anterior Astigmat 3mm	NFA	-0.03	0.8	1209	0.952854	0.951344
HOA6mm	Parafovea Superior	0.029	0.801	1210	0.953256	0.951344
Anterior RMS 6mm	Choroidal Thickness-temporal	-0.03	0.801	1211	0.952469	0.951344
Total Trefoil 3mm	Parafovea Inferior	0.028	0.803	1212	0.954059	0.951344
Anterior Astigmat 6mm	Parafovea Nasal	0.028	0.803	1213	0.953273	0.951344
Anterior RMS 3mm	DCP-Foveal	-0.029	0.803	1214	0.952488	0.951344
Anterior HOA 3mm	Parafovea Inferior	0.028	0.803	1215	0.951704	0.951344
Astigmatism	SCP-Foveal	-0.029	0.804	1216	0.952105	0.951344
CCT	Parafovea Temporal	0.028	0.805	1217	0.952506	0.951344
CSIb	Parafovea Superior	-0.028	0.806	1218	0.952906	0.951344
HOA6mm	OPL	0.028	0.806	1219	0.952125	0.951344
Anterior SA 3mm	NFA	-0.029	0.806	1220	0.951344	0.951344
Kmax front	NFA	0.029	0.807	1221	0.951744	0.951744
TCT	FAZ	-0.028	0.809	1222	0.953322	0.952543
EIf	Choroidal Thickness-nasal	-0.029	0.809	1223	0.952543	0.952543
Thinnest location	DCP-Foveal	-0.028	0.81	1224	0.952941	0.952561
Kmean front	DCP-Parafoveal	-0.028	0.811	1225	0.953339	0.952561
HOA3mm	Parafovea Inferior	0.027	0.811	1226	0.952561	0.952561
Anterior Trefoil 6mm	SCP-Parafoveal	0.027	0.814	1227	0.955306	0.954146
EIf	IPL	-0.027	0.815	1228	0.9557	0.954146
Total HOA 3mm	SCP-Parafoveal	0.027	0.815	1229	0.954923	0.954146
SR3mm	DCP-Perifoveal	0.027	0.815	1230	0.954146	0.954146
EIb	D-Whole	-0.027	0.818	1231	0.956881	0.956104
Total Trefoil 6mm	SCP-Parafoveal	0.027	0.818	1232	0.956104	0.956104
Total Astigmat 3mm	GCL	-0.026	0.82	1233	0.957664	0.956522
EIb	IRL	0.026	0.822	1234	0.959222	0.956522
Anterior Coma 6mm	OPL	-0.026	0.822	1235	0.958445	0.956522
Kmean front	Choroidal Thickness-nasal	0.027	0.823	1236	0.958835	0.956522
Total Trefoil 6mm	IPL	-0.025	0.823	1237	0.95806	0.956522
Anterior RMS 6mm	EDI-Horizontal	-0.025	0.823	1238	0.957286	0.956522
Kmean front	Parafovea Superior	-0.025	0.825	1239	0.958838	0.956522
CSIf	CMT	-0.025	0.825	1240	0.958065	0.956522
Anterior Trefoil 6mm	D-Whole	-0.026	0.825	1241	0.957293	0.956522
Anterior Trefoil 3mm	GCL	0.025	0.825	1242	0.956522	0.956522
CSIf	LCA	0.026	0.826	1243	0.956911	0.956911
HOA3mm	GCL	0.024	0.83	1244	0.960772	0.957369
Anterior Astigmat 3mm	GCL	-0.024	0.83	1245	0.96	0.957369
Anterior Coma 3mm	GCL	-0.024	0.83	1246	0.95923	0.957369
Anterior Astigmat 3mm	Parafovea Inferior	0.024	0.832	1247	0.96077	0.957369
SR3mm	DCP-Parafoveal	0.025	0.832	1248	0.96	0.957369
Anterior HOA 6mm	IRL	0.024	0.833	1249	0.960384	0.957369
SR6mm	Parafovea Superior	-0.024	0.833	1250	0.959616	0.957369
TCT	Parafovea Temporal	0.024	0.835	1251	0.961151	0.957369
Total Astigmat 6mm	Parafovea Superior	0.024	0.835	1252	0.960383	0.957369
Total Trefoil 3mm	OPL	0.024	0.835	1253	0.959617	0.957369
SIf	Parafovea Inferior	-0.023	0.836	1254	0.96	0.957369
EIf	SCP-Whole	0.024	0.837	1255	0.960382	0.957369
Total HOA 3mm	SCP-Perifoveal	0.024	0.837	1256	0.959618	0.957369
Kmax back	Parafovea Superior	0.023	0.838	1257	0.96	0.957369
SIf	EDI-Vertical	-0.023	0.839	1258	0.960382	0.957369
CSIb	RPE	-0.023	0.839	1259	0.959619	0.957369
Kmax front	TCA	0.024	0.84	1260	0.96	0.957369
Anterior HOA 6mm	SCP-Whole	-0.024	0.84	1261	0.959239	0.957369
Anterior HOA 3mm	IRL	-0.023	0.842	1262	0.960761	0.957369
SR6mm	SCP-Foveal	0.023	0.842	1263	0.96	0.957369
SR3mm	ORL	-0.023	0.842	1264	0.959241	0.957369
CSIb	Choroidal Thickness-subfoveal	0.024	0.843	1265	0.959621	0.957369
Anterior RMS 6mm	SCP-Foveal	0.023	0.843	1266	0.958863	0.957369
Kmean back	Parafovea Temporal	0.022	0.844	1267	0.959242	0.957369
Total RMS 6mm	DCP-Foveal	-0.023	0.844	1268	0.958486	0.957369
OPD3mm	EDI-Horizontal	0.022	0.845	1269	0.958865	0.957369
Kmean back	SCP-Perifoveal	-0.023	0.846	1270	0.959244	0.957369
CCT	FAZ	-0.023	0.846	1271	0.958489	0.957369
Total Coma 3mm	SCP-Parafoveal	-0.023	0.846	1272	0.957736	0.957369
HOA3mm	OPL	0.022	0.847	1273	0.958115	0.957369
Kmean front	LCA	0.023	0.848	1274	0.958493	0.957369
CCT	SCP-Whole	0.022	0.849	1275	0.958871	0.957369
Anterior HOA 6mm	Choroidal Thickness-nasal	-0.023	0.849	1276	0.958119	0.957369
OPD3mm	SCP-Foveal	0.022	0.849	1277	0.957369	0.957369
ASA6mm	CVI	-0.023	0.851	1278	0.958873	0.958873
Astigmatism	IRL	0.021	0.853	1279	0.960375	0.959625
EIb	Parafovea Nasal	-0.021	0.853	1280	0.959625	0.959625
OPD6mm	IPL	-0.021	0.854	1281	0.96	0.959627
TCT	SCP-Whole	0.021	0.855	1282	0.960374	0.959627
SIf	DCP-Parafoveal	-0.021	0.856	1283	0.960748	0.959627
SR6mm	EDI-Horizontal	-0.021	0.856	1284	0.96	0.959627
HOA3mm	DCP-Foveal	-0.021	0.857	1285	0.960374	0.959627
Anterior SA 3mm	CMT	-0.021	0.857	1286	0.959627	0.959627
Anterior Astigmat 6mm	SCP-Foveal	0.021	0.858	1287	0.96	0.96
Total SA 6mm	Parafovea Inferior	-0.02	0.859	1288	0.960373	0.96
Kmean front	SCP-Parafoveal	0.021	0.86	1289	0.960745	0.96
Total Astigmat 3mm	SCP-Foveal	-0.021	0.86	1290	0.96	0.96
Kmax back	IRL	0.02	0.861	1291	0.960372	0.960372
Total Astigmat 3mm	DCP-Foveal	-0.02	0.862	1292	0.960743	0.960743
EIf	Parafovea Superior	-0.02	0.863	1293	0.961114	0.961114
CCT	DCP-Foveal	-0.02	0.866	1294	0.963709	0.962222
Anterior Astigmat 6mm	DCP-Foveal	-0.02	0.866	1295	0.962965	0.962222
Anterior Astigmat 3mm	EDI-Horizontal	0.019	0.866	1296	0.962222	0.962222
Thinnest location	CMT	-0.019	0.868	1297	0.963701	0.962952
Total Coma 3mm	SCP-Whole	0.019	0.868	1298	0.962958	0.962952
SIf	RPE	-0.019	0.87	1299	0.964434	0.962952
ASA6mm	DCP-Parafoveal	-0.019	0.87	1300	0.963692	0.962952
OPD6mm	DCP-Foveal	-0.019	0.87	1301	0.962952	0.962952
Thinnest location	Parafovea Superior	0.018	0.875	1302	0.967742	0.966243
EIf	SCP-Parafoveal	-0.018	0.876	1303	0.968104	0.966243
Total RMS 3mm	EDI-Horizontal	0.018	0.876	1304	0.967362	0.966243
Kmax back	ONL	0.018	0.877	1305	0.967724	0.966243
Total Astigmat 6mm	SCP-Foveal	0.018	0.877	1306	0.966983	0.966243
Total Astigmat 6mm	Choroidal Thickness-temporal	-0.019	0.877	1307	0.966243	0.966243
EIb	SCP-Whole	0.018	0.879	1308	0.967706	0.967706
Thinnest location	DCP-Perifoveal	0.018	0.88	1309	0.968067	0.968049
Astigmatism	GCL	-0.017	0.881	1310	0.968427	0.968049
Astigmatism	Parafovea Inferior	-0.017	0.882	1311	0.968787	0.968049
ASA6mm	SCP-Foveal	0.017	0.882	1312	0.968049	0.968049
Total SA 3mm	DCP-Parafoveal	-0.017	0.884	1313	0.969505	0.969505
Total RMS 6mm	IPL	-0.016	0.885	1314	0.969863	0.969863
Anterior RMS 6mm	GCL	0.016	0.886	1315	0.970221	0.970221
Total RMS 3mm	DCP-Foveal	-0.017	0.887	1316	0.970578	0.970578
Total Astigmat 6mm	Parafovea Inferior	-0.016	0.888	1317	0.970934	0.970934
EIf	OPL	0.016	0.889	1318	0.97129	0.97129
Anterior SA 3mm	EDI-Horizontal	0.015	0.892	1319	0.973829	0.973829
SIf	SCP-Parafoveal	-0.016	0.893	1320	0.974182	0.974182
OPD6mm	EDI-Horizontal	-0.015	0.894	1321	0.974534	0.974534
Total HOA 6mm	DCP-Foveal	-0.015	0.897	1322	0.977065	0.976327
Total SA 6mm	EDI-Horizontal	-0.015	0.897	1323	0.976327	0.976327
ASA6mm	EDI-Vertical	0.015	0.898	1324	0.976677	0.976677
CSIf	Parafovea Nasal	0.014	0.9	1325	0.978113	0.977376
Total RMS 3mm	SCP-Foveal	0.015	0.9	1326	0.977376	0.977376
Astigmatism	Choroidal Thickness-temporal	-0.014	0.904	1327	0.98098	0.978865
Total Trefoil 6mm	SCP-Perifoveal	-0.014	0.905	1328	0.981325	0.978865
Anterior Trefoil 6mm	Parafovea Superior	0.014	0.905	1329	0.980587	0.978865
Total RMS 6mm	Choroidal Thickness-temporal	-0.014	0.906	1330	0.980932	0.978865
Total RMS 3mm	OPL	-0.013	0.906	1331	0.980195	0.978865
HOA6mm	Choroidal Thickness-subfoveal	-0.014	0.907	1332	0.980541	0.978865
Total HOA 6mm	Choroidal Thickness-subfoveal	-0.014	0.907	1333	0.979805	0.978865
Anterior SA 3mm	Choroidal Thickness-temporal	0.014	0.907	1334	0.97907	0.978865
Anterior RMS 3mm	SCP-Foveal	0.013	0.908	1335	0.979416	0.978865
CCT	DCP-Perifoveal	-0.013	0.91	1336	0.980838	0.978865
Thinnest location	CCPFA	0.013	0.91	1337	0.980105	0.978865
CSIb	D-Whole	-0.013	0.91	1338	0.979372	0.978865
CSIb	Parafovea Temporal	0.013	0.911	1339	0.979716	0.978865
Total Coma 6mm	Parafovea Nasal	-0.012	0.913	1340	0.981134	0.978865
HOA6mm	DCP-Foveal	-0.013	0.914	1341	0.981477	0.978865
HOA3mm	SCP-Whole	0.012	0.915	1342	0.981818	0.978865
Total Coma 3mm	Parafovea Inferior	0.012	0.916	1343	0.982159	0.978865
SR3mm	NFA	0.012	0.917	1344	0.9825	0.978865
Pupil size	Choroidal Thickness-nasal	-0.012	0.918	1345	0.98284	0.978865
Total RMS 6mm	EDI-Horizontal	-0.011	0.92	1346	0.98425	0.978865
Kmax back	RPE	-0.011	0.921	1347	0.984588	0.978865
Kmax back	EDI-Vertical	0.011	0.921	1348	0.983858	0.978865
Anterior Astigmat 3mm	SCP-Foveal	-0.012	0.921	1349	0.983128	0.978865
Kmax front	Choroidal Thickness-temporal	-0.012	0.923	1350	0.984533	0.978865
Thinnest location	INL	0.011	0.923	1351	0.983805	0.978865
Anterior Astigmat 6mm	TCA	0.012	0.923	1352	0.983077	0.978865
CCT	D-Whole	-0.011	0.924	1353	0.983415	0.978865
Thinnest location	DCP-Parafoveal	-0.011	0.924	1354	0.982688	0.978865
SIf	CCPFA	-0.011	0.924	1355	0.981963	0.978865
Anterior Coma 3mm	IRL	-0.011	0.924	1356	0.981239	0.978865
EIf	GCL	-0.011	0.925	1357	0.981577	0.978865
Total HOA 3mm	OPL	0.011	0.926	1358	0.981915	0.978865
HOA6mm	SCP-Whole	-0.011	0.927	1359	0.982252	0.978865
Anterior Trefoil 6mm	Choroidal Thickness-nasal	0.011	0.927	1360	0.981529	0.978865
Anterior RMS 3mm	GCL	-0.01	0.927	1361	0.980808	0.978865
CCT	CVI	0.011	0.928	1362	0.981145	0.978865
HOA3mm	SCP-Parafoveal	0.011	0.928	1363	0.980426	0.978865
Anterior Coma 6mm	IRL	0.01	0.928	1364	0.979707	0.978865
Anterior Trefoil 6mm	IPL	-0.01	0.929	1365	0.980044	0.978865
TCT	CMT	-0.01	0.931	1366	0.981435	0.978865
SIf	OPL	-0.01	0.931	1367	0.980717	0.978865
Thinnest location	OPL	0.01	0.932	1368	0.981053	0.978865
Thinnest location	RPE	-0.01	0.932	1369	0.980336	0.978865
OPD3mm	DCP-Foveal	-0.01	0.932	1370	0.97962	0.978865
Total Coma 3mm	IRL	0.01	0.933	1371	0.979956	0.978865
TCT	IPL	-0.009	0.934	1372	0.980292	0.978865
Total Coma 6mm	CCPFA	0.01	0.934	1373	0.979578	0.978865
Anterior Astigmat 3mm	DCP-Foveal	-0.01	0.934	1374	0.978865	0.978865
HOA3mm	EDI-Vertical	0.009	0.936	1375	0.980247	0.979869
Astigmatism	EDI-Horizontal	0.009	0.937	1376	0.980581	0.979869
Thinnest location	Parafovea Nasal	-0.009	0.937	1377	0.979869	0.979869
Thinnest location	IRL	0.009	0.939	1378	0.981248	0.980537
SIb	SCP-Whole	-0.009	0.939	1379	0.980537	0.980537
Kmax front	Choroidal Thickness-nasal	0.009	0.942	1380	0.982957	0.981866
TCT	SCP-Parafoveal	0.009	0.942	1381	0.982245	0.981866
Anterior HOA 6mm	OPL	-0.008	0.943	1382	0.982576	0.981866
Anterior HOA 3mm	SCP-Whole	0.008	0.943	1383	0.981866	0.981866
TCT	DCP-Foveal	-0.008	0.944	1384	0.982197	0.982197
HOA3mm	Parafovea Nasal	0.007	0.948	1385	0.985646	0.984553
Total Astigmat 3mm	Parafovea Inferior	0.007	0.948	1386	0.984935	0.984553
Total HOA 6mm	SCP-Whole	-0.007	0.949	1387	0.985263	0.984553
Anterior Coma 3mm	Parafovea Inferior	0.007	0.949	1388	0.984553	0.984553
Total HOA 3mm	Parafovea Nasal	0.007	0.95	1389	0.984881	0.984881
HOA6mm	GCL	0.007	0.952	1390	0.986245	0.986245
TCT	D-Whole	-0.007	0.954	1391	0.987606	0.986897
HOA3mm	Parafovea Superior	-0.007	0.954	1392	0.986897	0.986897
Total HOA 3mm	GCL	0.006	0.955	1393	0.987222	0.987222
Kmean front	Parafovea Nasal	-0.006	0.956	1394	0.987547	0.987547
CCT	IPL	0.006	0.957	1395	0.987871	0.987633
CCT	SCP-Parafoveal	0.006	0.958	1396	0.988195	0.987633
Total Coma 6mm	Choroidal Thickness-subfoveal	-0.006	0.96	1397	0.989549	0.987633
Kmax front	Parafovea Superior	-0.006	0.961	1398	0.989871	0.987633
Thinnest location	SCP-Parafoveal	-0.006	0.961	1399	0.989164	0.987633
Total HOA 6mm	GCL	0.006	0.961	1400	0.988457	0.987633
Anterior Trefoil 3mm	DCP-Foveal	-0.006	0.962	1401	0.988779	0.987633
Anterior Coma 3mm	SCP-Whole	0.005	0.963	1402	0.989101	0.987633
Astigmatism	Parafovea Superior	-0.005	0.964	1403	0.989423	0.987633
Total SA 3mm	NFA	-0.005	0.964	1404	0.988718	0.987633
Kmax back	Choroidal Thickness-nasal	0.005	0.965	1405	0.989039	0.987633
CSIb	LCA	0.005	0.965	1406	0.988336	0.987633
SR6mm	IRL	0.005	0.965	1407	0.987633	0.987633
SR6mm	NFA	0.005	0.968	1408	0.99	0.989235
Total Trefoil 6mm	Choroidal Thickness-nasal	-0.005	0.969	1409	0.990319	0.989235
OPD3mm	GCL	0.004	0.969	1410	0.989617	0.989235
Thinnest location	GCL	0.004	0.97	1411	0.989936	0.989235
OPD3mm	OPL	-0.004	0.97	1412	0.989235	0.989235
SIb	CMT	0.004	0.971	1413	0.989554	0.989554
Anterior RMS 3mm	EDI-Horizontal	0.004	0.972	1414	0.989873	0.989873
OPD6mm	Choroidal Thickness-temporal	0.004	0.973	1415	0.990191	0.990191
Anterior HOA 6mm	Parafovea Superior	-0.004	0.974	1416	0.990508	0.990508
TCT	DCP-Perifoveal	0.005	0.976	1417	0.991842	0.991142
Anterior SA 3mm	Parafovea Superior	0.003	0.976	1418	0.991142	0.991142
Anterior Astigmat 6mm	IPL	0.003	0.977	1419	0.991459	0.991459
SR6mm	Choroidal Thickness-temporal	0.003	0.978	1420	0.991775	0.991775
Anterior SA 3mm	Parafovea Nasal	-0.003	0.981	1421	0.994117	0.993347
Anterior SA 3mm	Parafovea Temporal	0.003	0.982	1422	0.99443	0.993347
SIb	NFA	0.002	0.983	1423	0.994743	0.993347
EIb	DCP-Parafoveal	-0.002	0.983	1424	0.994045	0.993347
Total HOA 3mm	EDI-Vertical	-0.002	0.983	1425	0.993347	0.993347
Total Astigmat 6mm	DCP-Foveal	0.002	0.987	1426	0.99669	0.995531
Anterior Coma 3mm	EDI-Vertical	0.002	0.988	1427	0.997001	0.995531
HOA6mm	Choroidal Thickness-nasal	-0.002	0.989	1428	0.997311	0.995531
Total HOA 6mm	Choroidal Thickness-nasal	-0.002	0.989	1429	0.996613	0.995531
Total RMS 3mm	GCL	-0.002	0.989	1430	0.995916	0.995531
Kmean front	CMT	0.001	0.99	1431	0.996226	0.995531
Total Coma 6mm	OPL	-0.001	0.99	1432	0.995531	0.995531
Kmean back	Parafovea Inferior	-0.001	0.994	1433	0.998856	0.997077
SIf	Parafovea Temporal	-0.001	0.994	1434	0.998159	0.997077
Total Coma 6mm	IRL	0.001	0.995	1435	0.998467	0.997077
Total HOA 3mm	Parafovea Superior	0.001	0.995	1436	0.997772	0.997077
Total Trefoil 3mm	DCP-Foveal	-0.001	0.995	1437	0.997077	0.997077
Kmean back	LCA	0	0.998	1438	0.999388	0.999
Total Trefoil 3mm	Parafovea Superior	0	0.999	1439	0.999694	0.999
Anterior Coma 6mm	Parafovea Nasal	0	0.999	1440	0.999	0.999
